# Supplementary material for: The EIF4E1-4EIP cap-binding complex of Trypanosoma brucei interacts with the terminal uridylyl transferase TUT3
Source: PLoS One. 2021 Nov 22;16(11):e0258903. doi: 10.1371/journal.pone.0258903 (PMC8608314; doi:10.1371/journal.pone.0258903)
Supplement: S2 Table — A detailed legend is on the first sheet of the Table. (XLSX) [file pone.0258903.s008.xlsx]

## Sheet: Legend
RNAs bound to EIF4E1
1. Sheet 1. A list of unique genes was used, containing one representative of each repeated gene. The reads from Sheet 2 were multiplied by the copy number in the TREU927 genome, then normalised by calculating reads per million reads (RPM). For the two pull-downs the ratio of bound to unbound RPM was then calculated. Two results that were independently confirmed are highlighted in red. mRNA lengt…
2. Sheet 2. Each read was allowed to align once to the TREU927 genome. The raw data are shown.

## Sheet: 1. unique >10 reads
GeneID	Annotation	Class	Copy number	mRNA length	4E1 unbound 4EIP KO	4E1 unbound + 4EIP	4E1 bound 4EIP KO	4E1 bound + 4EIP	4E1 unbound 4EIP KO xcopyno	4E1 unbound + 4EIP xcopyno	4E1 bound 4EIP KO xcopyno	4E1 bound + 4EIP xcopyno	4E1 unbound 4EIP KO_RPM	4E1 unbound + 4EIP_RPM	4E1 bound 4EIP KO_RPM	4E1 bound + 4EIP_RPM	4EIP KO EL/FT	with 4EIP EL/FT	lower EL/FT	At least 3x enriched	4E3 EL/FT (average of 3)	specific to 4E1
Tb927.9.11050	4E-IP, 4EIP, 4E-interacting protein, putative	Translation	1	5214	38	1334	56	199094	38	1334	56	199094	4	114.9	3	6871.8	0.75	59.8	0.75	2	2.4507	1
Tb927.10.1510	NOT1	RNA.degradation	1	10217	4235	4075	26124	627307	4235	4075	26124	627307	446.1	350.9	1399	21651.8	3.14	61.72	3.14	2	1.5803	1
Tb927.1.2430	histone H3	Chromatin	6.49	1450	5727	7175	134270	229360	37168	46566	871412	1488546	3915.1	4009.8	46667.7	51377.9	11.92	12.81	11.92	2	0.4566	1
Tb927.11.13100	hypothetical protein, conserved	ZUnknown	1	1963	348	471	4618	11570	348	471	4618	11570	36.7	40.6	247.3	399.3	6.74	9.83	6.74	1	1.2982	1
Tb927.6.1180	Basal body protein, similar to human non-muscle myosin	Cytoskeleton	1	~4kb	236	332	4275	7391	236	332	4275	7391	24.9	28.6	228.9	255.1	9.19	8.92	8.92	1	1.6134	1
Tb927.10.13800	hypothetical protein, conserved, no yeast or human match	Cytoskeleton	1.14	3939	960	1285	15568	26459	1094	1465	17748	30163	115.2	126.2	950.5	1041.1	8.25	8.26	8.25	1	1.5599	1
Tb927.10.9710	Probably not translated	ZUnknown	1	unclear	163	204	1692	3341	163	204	1692	3341	17.2	17.6	90.6	115.3	5.27	6.55	5.27	1	1.8083	1
Tb927.8.1670	NEK14 protein kinase	Protein.kinase	1	2692	182	338	1784	4149	182	338	1784	4149	19.2	29.1	95.5	143.2	4.97	4.92	4.92	1	1.7454	1
Tb927.8.6650	DRBD13	RNA.binding	1	5067	156	158	2030	3314	156	158	2030	3314	16.4	13.6	108.7	114.4	6.63	8.41	6.63	1	7.0818	0
Tb927.7.5380	DRBD12	RNA.binding	1		263	153	2477	3178	263	153	2477	3178	27.7	13.2	132.7	109.7	4.79	8.31	4.79	1	6.7054	0
Tb927.10.3360	Unknown function	ZUnknown	1.74		222	162	2048	3010	386	282	3564	5237	40.7	24.3	190.9	180.8	4.69	7.44	4.69	1	3.7027	0
Tb927.10.2420	hypothetical protein	ZUnknown	2.24		17	29	199	533	38	65	446	1194	4	5.6	23.9	41.2	5.98	7.36	5.98	1	5.4422	0
Tb927.8.5050	OTU-like cysteine protease, putative	ZUnknown	1	4517	69	83	433	1457	69	83	433	1457	7.3	7.1	23.2	50.3	3.18	7.08	3.18	1	1.2143	0
Tb927.10.2390	protein kinase, putative,casein kinase I, putative	Protein.kinase	1.89		71	85	697	1452	134	161	1317	2744	14.1	13.9	70.5	94.7	5	6.81	5	1	3.2194	0
Tb927.1.1500	conserved protein, unknown function	ZUnknown	1.62		70	68	521	1119	113	110	844	1813	11.9	9.5	45.2	62.6	3.8	6.59	3.8	1	3.2501	0
Tb927.8.5350	hypothetical protein, conserved	ZUnknown	1		35	48	289	750	35	48	289	750	3.7	4.1	15.5	25.9	4.19	6.32	4.19	1	3.2833	0
Tb927.8.880	hypothetical protein	ZUnknown	1	5596	499	766	5659	11752	499	766	5659	11752	52.6	66	303.1	405.6	5.76	6.15	5.76	1	3.1301	0
Tb927.7.6710	hypothetical protein	ZUnknown	1	2157	361	306	2440	4349	361	306	2440	4349	38	26.3	130.7	150.1	3.44	5.71	3.44	1	4.8747	0
Tb927.11.11360	guanine nucleotide-binding protein beta subunit- like protein (TRACK)	Translation	1.91	1166	22805	29501	195432	410213	43558	56347	373275	783507	4588.2	4852	19990.4	27043.1	4.36	5.57	4.36	1	0.8343	0
Tb927.1.2310	hypothetical protein	ZUnknown	1		4316	5057	40660	70030	4316	5057	40660	70030	454.6	435.5	2177.5	2417.1	4.79	5.55	4.79	1	4.4466	0
Tb927.10.14420	NEK16 protein kinase	Protein.kinase	1	7503	726	724	5736	10019	726	724	5736	10019	76.5	62.3	307.2	345.8	4.02	5.55	4.02	1	2.6966	0
Tb927.9.12400	protein kinase, putative	Protein.kinase	1	6469	223	249	1754	3325	223	249	1754	3325	23.5	21.4	93.9	114.8	4	5.36	4	1	3.9114	0
Tb927.5.1100	PEX5 peroxisome targeting signal 1 receptor	Glycosome	1	3909	855	1108	8248	14611	855	1108	8248	14611	90.1	95.4	441.7	504.3	4.91	5.29	4.91	1	1.5983	0
Tb927.4.4580	hypothetical protein, conserved, no clear yeast or human matches	ZUnknown	1	6450	81	116	586	1516	81	116	586	1516	8.5	10	31.4	52.3	3.69	5.23	3.69	1	1.5778	0
Tb927.10.14900	hypothetical protein, conserved	ZUnknown	1	3852	183	217	1445	2824	183	217	1445	2824	19.3	18.7	77.4	97.5	4.01	5.21	4.01	1	3.464	0
Tb927.2.2260	ATM kinase	Signalling	1	15643	1153	886	7594	11525	1153	886	7594	11525	121.5	76.3	406.7	397.8	3.35	5.21	3.35	1	2.385	0
Tb927.1.1840	conserved protein, unknown function	ZUnknown	1	4632	223	245	1486	3172	223	245	1486	3172	23.5	21.1	79.6	109.5	3.39	5.19	3.39	1	2.9539	0
Tb927.10.610	hypothetical protein, conserved	ZUnknown	1	4647	268	279	1780	3608	268	279	1780	3608	28.2	24	95.3	124.5	3.38	5.19	3.38	1	1.9168	0
Tb927.8.7820	hypothetical protein, conserved, Cold-shock DNA-binding domain.	ZUnknown	1		318	208	2047	2687	318	208	2047	2687	33.5	17.9	109.6	92.7	3.27	5.18	3.27	1	8.4316	0
Tb927.7.3970	hypothetical protein, conserved	ZUnknown	1	5589	442	515	3931	6508	442	515	3931	6508	46.6	44.3	210.5	224.6	4.52	5.07	4.52	1	5.1699	0
Tb927.7.7000	hook complex protein, conserved	Cytoskeleton	1.33	5619	207	351	1448	4429	275	467	1926	5891	29	40.2	103.1	203.3	3.56	5.06	3.56	1	1.9939	0
Tb04.3I12.100	hypothetical protein	ZUnknown	1		44	70	439	879	44	70	439	879	4.6	6	23.5	30.3	5.11	5.05	5.05	1	3.5172	0
Tb927.8.2780	RBP10	RNA.binding	1	5328	73	74	514	933	73	74	514	933	7.7	6.4	27.5	32.2	3.57	5.03	3.57	1	2.421	0
Tb927.11.5790	hypothetical protein, conserved	ZUnknown	1		147	182	1219	2272	147	182	1219	2272	15.5	15.7	65.3	78.4	4.21	4.99	4.21	1	2.8322	0
Tb927.4.1910	hypothetical protein, conserved, no domains, K-specific	ZUnknown	1	4406	1045	1452	8272	18085	1045	1452	8272	18085	110.1	125	443	624.2	4.02	4.99	4.02	1	4.6705	0
Tb927.9.8330	hypothetical protein	ZUnknown	1		118	194	1029	2377	118	194	1029	2377	12.4	16.7	55.1	82	4.44	4.91	4.44	1	2.2595	0
Tb927.10.480	hypothetical protein, conserved, poly(Q), Kinetoplastid-specific	ZUnknown	1.64		197	117	1232	1426	323	192	2020	2339	34	16.5	108.2	80.7	3.18	4.89	3.18	1	7.7155	0
Tb927.10.2430	GRESAG 4, putative receptor-type adenylate cyclase	GRESAG	1.5		182	191	1074	2325	273	287	1611	3488	28.8	24.7	86.3	120.4	3	4.87	3	1	3.398	0
Tb927.11.15010	NEK21 protein kinase	Protein.kinase	1	4055	1368	1583	8402	19109	1368	1583	8402	19109	144.1	136.3	450	659.6	3.12	4.84	3.12	1	3.3187	0
Tb927.10.3870	hypothetical protein, tryp-specific, WD40 repeat and alcohol dehydrogenase-like domain	ZUnknown	1	7827	321	446	2283	5372	321	446	2283	5372	33.8	38.4	122.3	185.4	3.62	4.83	3.62	1	1.5592	0
Tb927.7.3730	RBP26	RNA.binding	1		141	132	1099	1590	141	132	1099	1590	14.9	11.4	58.9	54.9	3.95	4.82	3.95	1	3.4672	0
Tb927.5.570	hypothetical protein, conserved, no clear yeast or human matches	ZUnknown	1		527	633	4008	7555	527	633	4008	7555	55.5	54.5	214.6	260.8	3.87	4.78	3.87	1	1.7939	0
Tb927.10.1120	hypothetical protein, conserved	ZUnknown	1.27		264	358	2583	4169	335	455	3280	5295	35.3	39.2	175.7	182.8	4.97	4.66	4.66	1	1.7329	0
Tb927.4.4880	RING-variant domain containing protein, putative	ZUnknown	1	4131	157	155	1049	1797	157	155	1049	1797	16.5	13.3	56.2	62	3.41	4.66	3.41	1	3.4182	0
Tb927.3.4210	hypothetical protein, conserved, dsRNA binding domain	Mito.pathway	1	5647	364	494	2301	5672	364	494	2301	5672	38.3	42.5	123.2	195.8	3.22	4.61	3.22	1	2.1956	0
Tb927.10.11010	hypothetical protein, conserved	ZUnknown	1		132	171	1075	1927	132	171	1075	1927	13.9	14.7	57.6	66.5	4.14	4.52	4.14	1	2.3518	0
Tb927.8.710	DRBD17	RNA.binding	1	8384	5049	5423	35627	60555	5049	5423	35627	60555	531.8	467	1908	2090.1	3.59	4.48	3.59	1	7.0313	0
Tb927.8.1100	protein kinase	Protein.kinase	1	4787	471	637	3944	7067	471	637	3944	7067	49.6	54.9	211.2	243.9	4.26	4.45	4.26	1	2.8182	0
Tb927.10.15300	protein kinase, putative	Protein.kinase	1.42	7438	327	529	2627	5821	464	751	3730	8266	48.9	64.7	199.8	285.3	4.08	4.41	4.08	1	2.0011	0
Tb927.6.3480	importin beta subunit beta-4	RNA.binding	1.88		285	185	2182	2014	536	348	4102	3786	56.5	30	219.7	130.7	3.89	4.36	3.89	1	6.5664	0
Tb927.7.2150	hypothetical protein, conserved	ZUnknown	2.54		178	237	1235	2498	452	602	3137	6345	47.6	51.8	168	219	3.53	4.23	3.53	1	2.8125	0
Tb927.11.7000	hypothetical protein, conserved	ZUnknown	1		82	98	486	1028	82	98	486	1028	8.6	8.4	26	35.5	3.02	4.23	3.02	1	2.1245	0
Tb927.2.2580	hypothetical protein, conserved	ZUnknown	1	4652	262	325	1866	3405	262	325	1866	3405	27.6	28	99.9	117.5	3.62	4.2	3.62	1	1.974	0
Tb927.3.2690	serine/threonine-protein kinase, putative,protein kinase, putative	Protein.kinase	1		219	291	1676	3038	219	291	1676	3038	23.1	25.1	89.8	104.9	3.88	4.18	3.88	1	2.1885	0
Tb927.11.15800	CIF1 = TOEFAZ1	Cytoskeleton	1.07	3291	284	362	2102	3754	304	387	2249	4017	32	33.3	120.4	138.6	3.76	4.16	3.76	1	0.7533	0
Tb927.10.14270	TFIIF-stimulated CTD phosphatase, putative	Protein.phosphatase	1.71	6384	130	120	944	1247	222	205	1614	2132	23.4	17.7	86.4	73.6	3.69	4.16	3.69	1	5.8115	0
Tb927.7.7190	hypothetical protein, conserved, trypanosome-specific	ZUnknown	1	5042	255	406	1867	4211	255	406	1867	4211	26.9	35	100	145.3	3.72	4.15	3.72	1	2.0758	0
Tb927.5.3150	protein kinase , putative	Protein.kinase	1	6256	268	326	1645	3381	268	326	1645	3381	28.2	28.1	88.1	116.7	3.12	4.15	3.12	1	3.4019	0
Tb927.11.2460	hypothetical protein, signal pep, TM domain (Q)10	ZUnknown	1		156	136	1054	1399	156	136	1054	1399	16.4	11.7	56.4	48.3	3.44	4.13	3.44	1	3.2432	0
Tb927.10.15730	SPRY domain/Ankyrin repeats (3 copies), putative	Cytoskeleton	1.05	10684	949	1269	6115	13061	996	1332	6421	13714	104.9	114.7	343.9	473.3	3.28	4.13	3.28	1	1.5648	0
Tb927.9.4370	TBC-G likely GAP	Signalling	1	4664	302	483	2278	4961	302	483	2278	4961	31.8	41.6	122	171.2	3.84	4.12	3.84	1	1.1023	0
Tb927.9.2050	membrane protein YIP1, putative	Vesicular.transport	1		223	278	1582	2838	223	278	1582	2838	23.5	23.9	84.7	98	3.6	4.1	3.6	1	2.0998	0
Tb927.8.910	hypothetical protein, conserved, Qn domains, PRK14951 domain (DNA polymerase III subunits gamma and tau, E= -3), kinetoplastid specific	ZUnknown	1		1406	1477	9162	15122	1406	1477	9162	15122	148.1	127.2	490.7	521.9	3.31	4.1	3.31	1	4.1084	0
Tb927.9.11890	hypothetical protein, conserved	ZUnknown	1	3202	265	392	1968	4011	265	392	1968	4011	27.9	33.8	105.4	138.4	3.78	4.09	3.78	1	2.3689	0
Tb927.11.6440	hypothetical protein, conserved, Bromodomain and poly(Q), often in TAP MS, low similarity to coiled-coil proteins and hook proteins (cytoskeletal linkers)	ZUnknown	1	3080	1978	2043	16462	20707	1978	2043	16462	20707	208.4	175.9	881.6	714.7	4.23	4.06	4.06	1	1.7737	0
Tb927.7.4110	Kinesin-like but poor match	Cytoskeleton	1	5031	119	211	769	2142	119	211	769	2142	12.5	18.2	41.2	73.9	3.3	4.06	3.3	1	2.219	0
Tb927.11.13940	ubiquitin-conjugating enzyme e2, putative	Ubiquitin.proteasome	1	3766	961	786	5799	7893	961	786	5799	7893	101.2	67.7	310.6	272.4	3.07	4.02	3.07	1	2.2021	0
Tb927.10.9720	RNA-editing-associated protein 1, oligo (U) binding protein (REAP-1)	Mito.RNA	2.51		192	287	1271	2869	482	720	3190	7201	50.8	62	170.8	248.5	3.36	4.01	3.36	1	1.0725	0
Tb927.6.3490	ZFP1	RNA.binding	1	4633	2401	2757	14324	27563	2401	2757	14324	27563	252.9	237.4	767.1	951.4	3.03	4.01	3.03	1	5.2921	0
Tb927.7.610	DNA ligase, putative,mitochondrial DNA ligase homolog, putative	DNA	1.7	2555	754	1320	4473	13210	1282	2244	7604	22457	135	193.2	407.2	775.1	3.02	4.01	3.02	1	2.3784	0
Tb927.1.2420	hypothetical protein	ZUnknown	1	5355	24	38	223	380	24	38	223	380	2.5	3.3	11.9	13.1	4.76	3.97	3.97	1	3.2513	0
Tb927.7.6670	hypothetical protein, conserved	ZUnknown	1.26	10333	208	273	1555	2698	262	344	1959	3399	27.6	29.6	104.9	117.3	3.8	3.96	3.8	1	2.3297	0
Tb927.10.15980	hypothetical protein	ZUnknown	1		19	41	154	399	19	41	154	399	2	3.5	8.2	13.8	4.1	3.94	3.94	1	2.9565	0
Tb927.11.6600	hypothetical protein, conserved	ZUnknown	1		891	1553	7648	15255	891	1553	7648	15255	93.9	133.7	409.6	526.5	4.37	3.94	3.94	1	4.2514	0
Tb927.3.3850	Sec23-binding domain of Sec16, matches yeast proline-rich domain proteins associated with actin organisation	Vesicular.transport	1	4909	352	586	2669	5766	352	586	2669	5766	37.1	50.5	142.9	199	3.85	3.94	3.85	1	1.1679	0
Tb927.2.2770	hypothetical protein, conserved	ZUnknown	1	1563	981	888	7909	8711	981	888	7909	8711	103.3	76.5	423.6	300.7	4.1	3.93	3.93	1	5.5714	0
Tb927.9.9370	PSP1 C-terminal conserved region, putative	ZUnknown	1		56	51	333	502	56	51	333	502	5.9	4.4	17.8	17.3	3.02	3.93	3.02	1	3.5629	0
Tb927.11.14370	MAP103	Cell.cycle	1	3702	602	643	3877	6271	602	643	3877	6271	63.4	55.4	207.6	216.4	3.27	3.91	3.27	1	1.3131	0
Tb927.11.13200	LEM3 (ligand-effect modulator 3) family , beta subunit of flippase?	Lipids	1		212	236	1306	2299	212	236	1306	2299	22.3	20.3	69.9	79.4	3.13	3.91	3.13	1	2.9258	0
Tb927.1.1890	RCCP Replication Factor C Subunit 1-related protein	DNA	1	4376	192	263	1170	2560	192	263	1170	2560	20.2	22.6	62.7	88.4	3.1	3.91	3.1	1	2.1726	0
Tb927.8.3820	hypothetical protein, conserved, kinetoplastid-specific	ZUnknown	1	4326	312	484	2944	4704	312	484	2944	4704	32.9	41.7	157.7	162.4	4.79	3.89	3.89	1	1.7994	0
Tb927.7.2670	ZC3H21	RNA.binding	1.52	5257	651	699	4277	6774	990	1062	6501	10296	104.3	91.4	348.2	355.4	3.34	3.89	3.34	1	2.9739	0
Tb927.10.14300	protein kinase, putative,serine/threonine protein kinase, putative	Protein.kinase	1		582	773	3796	7497	582	773	3796	7497	61.3	66.6	203.3	258.8	3.32	3.88	3.32	1	1.6293	0
Tb927.3.1210	protein transport protein Sec24	Vesicular.transport	1	3854	516	747	3999	7203	516	747	3999	7203	54.4	64.3	214.2	248.6	3.94	3.87	3.87	1	1.2864	0
Tb927.7.3130	hypothetical protein, conserved	ZUnknown	1	3674	273	451	2142	4332	273	451	2142	4332	28.8	38.8	114.7	149.5	3.98	3.85	3.85	1	2.2394	0
Tb927.10.15550	hypothetical protein, conserved	ZUnknown	1		335	517	2491	4961	335	517	2491	4961	35.3	44.5	133.4	171.2	3.78	3.85	3.78	1	2.3331	0
Tb927.10.15310	hypothetical protein, conserved, linked to melarsoprol resistance, no yeast/human by NCBI	ZUnknown	1	7335	467	441	2849	4138	467	441	2849	4138	49.2	38	152.6	142.8	3.1	3.76	3.1	1	4.2964	0
Tb927.11.14270	protein kinase, putative	Protein.kinase	1		625	781	7201	7183	625	781	7201	7183	65.8	67.3	385.6	247.9	5.86	3.69	3.69	1	1.5037	0
Tb927.11.4030	hypothetical protein, conserved, no clear yeast or human matches	ZUnknown	1	7768	957	1024	5664	9398	957	1024	5664	9398	100.8	88.2	303.3	324.4	3.01	3.68	3.01	1	1.6653	0
Tb927.11.15730	cyclic nucleotide-binding domain containing protein, putative	ZUnknown	1		441	548	2711	4994	441	548	2711	4994	46.5	47.2	145.2	172.4	3.13	3.65	3.13	1	2.3054	0
Tb927.10.14290	hypothetical protein	ZUnknown	1		231	301	1457	2735	231	301	1457	2735	24.3	25.9	78	94.4	3.21	3.64	3.21	1	1.8964	0
Tb927.10.5620	fructose-bisphosphate aldolase, glycosomal (ALD)	Glucose.glycerol	2	1841	1577	1701	17064	15414	3154	3402	34128	30828	332.2	292.9	1827.7	1064	5.5	3.63	3.63	1	0.4076	0
Tb927.10.7090	alternative oxidase (AOX or TAO complex)	Glucose.glycerol	1	2611	402	258	2536	2332	402	258	2536	2332	42.3	22.2	135.8	80.5	3.21	3.63	3.21	1	1.4592	0
Tb927.1.2600	PUF9	RNA.binding	1		970	1433	6719	12959	970	1433	6719	12959	102.2	123.4	359.8	447.3	3.52	3.62	3.52	1	1.7405	0
Tb927.10.3820	hypothetical protein, tryp specific	ZUnknown	1.05	7050	995	1338	6220	11719	1045	1405	6531	12305	110.1	121	349.8	424.7	3.18	3.51	3.18	1	1.8274	0
Tb927.9.10650	hypothetical protein	ZUnknown	1		37	66	219	559	37	66	219	559	3.9	5.7	11.7	19.3	3	3.39	3	1	1.9946	0
Tb927.4.2820	hypothetical protein, conserved	ZUnknown	1	3500	325	407	1965	3383	325	407	1965	3383	34.2	35	105.2	116.8	3.08	3.34	3.08	1	2.2738	0
Tb927.7.2680	ZC3H22	RNA.binding	1	6906	1161	1268	7202	10531	1161	1268	7202	10531	122.3	109.2	385.7	363.5	3.15	3.33	3.15	1	5.051	0
Tb927.11.6400	kinesin	Cytoskeleton	1	4364	367	487	2204	3988	367	487	2204	3988	38.7	41.9	118	137.6	3.05	3.28	3.05	1	1.5029	0
Tb927.6.840	hypothetical protein, conserved	ZUnknown	1	3049	475	817	2990	6670	475	817	2990	6670	50	70.4	160.1	230.2	3.2	3.27	3.2	1	1.9598	0
Tb927.10.11440	CYC5, CYC2-like cyclin, putative, G1 cyclin CycE4	Cell.cycle	1.62	4833	616	974	4484	7914	998	1578	7264	12821	105.1	135.9	389	442.5	3.7	3.26	3.26	1	2.7003	0
Tb927.2.4000	hypothetical protein, conserved	ZUnknown	1	3276	237	395	1473	3188	237	395	1473	3188	25	34	78.9	110	3.16	3.24	3.16	1	2.1595	0
Tb927.4.2600	hypothetical protein, conserved	ZUnknown	1.84		450	597	2684	4796	828	1098	4939	8825	87.2	94.5	264.5	304.6	3.03	3.22	3.03	1	1.122	0
Tb927.6.3990	hypothetical protein, conserved	ZUnknown	1	3308	517	955	3445	7619	517	955	3445	7619	54.5	82.2	184.5	263	3.39	3.2	3.2	1	1.2347	0
Tb927.6.650	hypothetical protein, conserved	ZUnknown	1	7350	665	1484	4165	11863	665	1484	4165	11863	70	127.8	223.1	409.5	3.19	3.2	3.19	1	2.3554	0
Tb927.10.12360	hypothetical protein, conserved	ZUnknown	1	663	350	366	2264	2911	350	366	2264	2911	36.9	31.5	121.2	100.5	3.28	3.19	3.19	1	1.2489	0
Tb927.10.11090	hypothetical protein, conserved	ZUnknown	1.38	2317	192	293	1191	2308	265	404	1644	3185	27.9	34.8	88	109.9	3.15	3.16	3.15	1	2.6939	0
Tb927.11.2140	cyclic nucleotide-binding domain containing protein, putative	ZUnknown	1	4468	787	1105	5074	8571	787	1105	5074	8571	82.9	95.2	271.7	295.8	3.28	3.11	3.11	1	1.4404	0
Tb927.10.5880	Proteophosphoglycan, putative	ZUnknown	1	2751	580	793	3993	6114	580	793	3993	6114	61.1	68.3	213.8	211	3.5	3.09	3.09	1	1.547	0
Tb927.1.1470	conserved protein, unknown function	ZUnknown	2.12		491	545	2905	4200	1041	1155	6159	8904	109.7	99.5	329.8	307.3	3.01	3.09	3.01	1	5.0313	0
Tb927.11.16330	hypothetical protein, conserved	ZUnknown	1	3166	366	597	2241	4580	366	597	2241	4580	38.6	51.4	120	158.1	3.12	3.08	3.08	1	1.9208	0
Tb927.11.10210	hypothetical protein, conserved	ZUnknown	1		305	532	2152	4057	305	532	2152	4057	32.1	45.8	115.2	140	3.59	3.06	3.06	1	1.2909	0
Tb927.10.12750	hypothetical protein	ZUnknown	1	1910	472	325	2418	4982	472	325	2418	4982	49.7	28	129.5	172	2.61	6.14	2.61	0	7.3737	0
Tb927.11.6890	DNA repair and recombination helicase protein PIF1	Mito.DNA	1.03	4099	1476	1367	6637	18824	1520	1408	6836	19389	160.1	121.2	366.1	669.2	2.29	5.52	2.29	0	4.745	0
Tb927.9.10280	ZC3H48	RNA.binding	1		29	23	126	304	29	23	126	304	3.1	2	6.7	10.5	2.16	5.25	2.16	0	3.554	0
Tb927.10.5100	hypothetical protein	ZUnknown	1		1035	819	6091	10032	1035	819	6091	10032	109	70.5	326.2	346.3	2.99	4.91	2.99	0	5.6372	0
Tb927.8.6490	BBP122	Cytoskeleton	1.02	7511	506	327	2072	3783	516	334	2113	3859	54.4	28.8	113.2	133.2	2.08	4.63	2.08	0	3.6582	0
Tb927.11.15720	hypothetical protein	ZUnknown	1		367	372	2088	4222	367	372	2088	4222	38.7	32	111.8	145.7	2.89	4.55	2.89	0	3.4994	0
Tb927.11.6120	ABC transporter, putative	Transporter	1.06		177	186	745	2054	188	197	790	2177	19.8	17	42.3	75.1	2.14	4.42	2.14	0	3.1629	0
Tb927.3.1640	hypothetical protein	ZUnknown	1		212	232	1038	2557	212	232	1038	2557	22.3	20	55.6	88.3	2.49	4.41	2.49	0	4.4708	0
Tb927.6.860	hypothetical protein	ZUnknown	1	6743	644	851	3492	9345	644	851	3492	9345	67.8	73.3	187	322.5	2.76	4.4	2.76	0	2.6911	0
Tb927.11.2490	Kinesin-3	Cytoskeleton	1		496	518	2695	5631	496	518	2695	5631	52.2	44.6	144.3	194.4	2.76	4.36	2.76	0	1.2468	0
Tb927.6.2850	ESAG8-associated protein, putative (PIE8)	ESAG	1	2486	541	625	2813	6687	541	625	2813	6687	57	53.8	150.6	230.8	2.64	4.29	2.64	0	4.1753	0
Tb927.6.690	hypothetical protein, conserved, no clear yeast or human matches	ZUnknown	1	3066	329	485	1453	5187	329	485	1453	5187	34.7	41.8	77.8	179	2.24	4.28	2.24	0	3.3678	0
Tb927.11.16260	SPRY domain/HECT-domain (ubiquitin-transferase), putative	ZUnknown	1		253	331	1329	3525	253	331	1329	3525	26.6	28.5	71.2	121.7	2.68	4.27	2.68	0	2.9194	0
Tb927.3.5080	PSP1 C-terminal conserved region, putative	ZUnknown	1	4955	111	115	637	1219	111	115	637	1219	11.7	9.9	34.1	42.1	2.91	4.25	2.91	0	4.8138	0
Tb927.11.1480	GRESAG 4, putative receptor-type adenylate cyclase	GRESAG	1.72	6141	173	222	929	2327	298	382	1598	4002	31.4	32.9	85.6	138.1	2.73	4.2	2.73	0	3.5913	0
Tb927.11.1170	hypothetical protein, conserved	ZUnknown	1		350	403	1923	4174	350	403	1923	4174	36.9	34.7	103	144.1	2.79	4.15	2.79	0	2.4397	0
Tb927.4.3020	ATP-dependent DEAH-box RNA helicase, putative	Mito.RNA	2.02		219	237	1266	2428	442	479	2557	4905	46.6	41.2	136.9	169.3	2.94	4.11	2.94	0	2.4492	0
Tb927.10.15660	hypothetical protein, conserved	ZUnknown	1.15		252	230	1309	2339	290	265	1505	2690	30.5	22.8	80.6	92.8	2.64	4.07	2.64	0	1.5183	0
Tb927.3.4230	CMF33 subtilisin-like serine peptidase	Cytoskeleton	1	5729	174	188	965	1904	174	188	965	1904	18.3	16.2	51.7	65.7	2.83	4.06	2.83	0	3.0407	0
Tb927.5.650	GRESAG 4, putative receptor-type adenylate cyclase	GRESAG	1.17	6443	142	169	518	1703	166	198	606	1993	17.5	17	32.5	68.8	1.86	4.05	1.86	0	2.8924	0
Tb927.8.940	hypothetical protein, conserved, no clear yeast or human matches	ZUnknown	2.07	7731	278	285	1437	2869	575	590	2975	5939	60.6	50.8	159.3	205	2.63	4.04	2.63	0	2.449	0
Tb927.10.1110	Trypanosome-specific kinesin family 2	Cytoskeleton	1		134	152	787	1522	134	152	787	1522	14.1	13.1	42.1	52.5	2.99	4.01	2.99	0	3.0198	0
Tb927.11.12120	RBP9	RNA.binding	1		98	91	467	907	98	91	467	907	10.3	7.8	25	31.3	2.43	4.01	2.43	0	3.8311	0
Tb927.11.2820	hypothetical protein, conserved	ZUnknown	1	7151	580	642	3124	6406	580	642	3124	6406	61.1	55.3	167.3	221.1	2.74	4	2.74	0	2.4584	0
Tb927.4.2810	hypothetical protein	ZUnknown	1	2256	372	412	2010	4079	372	412	2010	4079	39.2	35.5	107.6	140.8	2.74	3.97	2.74	0	3.7108	0
Tb927.8.5850	hypothetical protein, conserved	ZUnknown	1		799	901	4626	8875	799	901	4626	8875	84.2	77.6	247.7	306.3	2.94	3.95	2.94	0	2.5941	0
Tb927.8.7780	hypothetical protein, conserved	ZUnknown	1.13	5357	129	135	531	1339	146	153	600	1513	15.4	13.2	32.1	52.2	2.08	3.95	2.08	0	2.5994	0
Tb927.7.3990	mitochondrial DNA polymerase I protein C (TbPOL1C)	Mito.DNA	1	6364	321	359	1876	3512	321	359	1876	3512	33.8	30.9	100.5	121.2	2.97	3.92	2.97	0	2.8351	0
Tb927.7.6780	hypothetical protein	ZUnknown	1		387	378	1901	3688	387	378	1901	3688	40.8	32.5	101.8	127.3	2.5	3.92	2.5	0	2.8933	0
Tb927.10.3600	hypothetical protein, conserved	ZUnknown	1	2729	95	92	348	892	95	92	348	892	10	7.9	18.6	30.8	1.86	3.9	1.86	0	3.6031	0
Tb927.11.10810	PUF11	RNA.binding	1		76	115	441	1116	76	115	441	1116	8	9.9	23.6	38.5	2.95	3.89	2.95	0	2.3843	0
Tb927.11.16720	CYC6 mitotic cyclin	Cell.cycle	1	4074	568	530	2636	5145	568	530	2636	5145	59.8	45.6	141.2	177.6	2.36	3.89	2.36	0	2.1722	0
Tb927.11.8470	ZC3H45	RNA.binding	1	6958	169	110	565	1072	169	110	565	1072	17.8	9.5	30.3	37	1.7	3.89	1.7	0	5.8021	0
Tb927.2.2570	GAP2	Mito.RNA	1	2398	87	143	611	1381	87	143	611	1381	9.2	12.3	32.7	47.7	3.55	3.88	3.55	0	2.5737	0
Tb927.10.9700	FAZ22	Cytoskeleton	1.36		460	528	2479	5093	626	718	3371	6926	65.9	61.8	180.5	239.1	2.74	3.87	2.74	0	1.4041	0
Tb927.4.4510	protein phosphatase 2C, putative	Protein.phosphatase	1	9229	266	355	1446	3408	266	355	1446	3408	28	30.6	77.4	117.6	2.76	3.84	2.76	0	1.9799	0
Tb927.6.3260	hypothetical protein, conserved	ZUnknown	1		114	214	668	2035	114	214	668	2035	12	18.4	35.8	70.2	2.98	3.82	2.98	0	1.5155	0
Tb927.5.2020	hypothetical protein, conserved	ZUnknown	1		144	172	769	1639	144	172	769	1639	15.2	14.8	41.2	56.6	2.71	3.82	2.71	0	1.7889	0
Tb927.11.5100	hypothetical protein, conserved	ZUnknown	1		285	377	1672	3583	285	377	1672	3583	30	32.5	89.5	123.7	2.98	3.81	2.98	0	1.7359	0
Tb927.10.12660	PUF2	RNA.binding	1		554	699	2963	6611	554	699	2963	6611	58.4	60.2	158.7	228.2	2.72	3.79	2.72	0	2.3411	0
Tb927.10.11460	hypothetical protein	ZUnknown	1		174	176	902	1669	174	176	902	1669	18.3	15.2	48.3	57.6	2.64	3.79	2.64	0	2.3299	0
Tb927.11.8340	hypothetical protein	ZUnknown	1		245	190	912	1802	245	190	912	1802	25.8	16.4	48.8	62.2	1.89	3.79	1.89	0	4.5456	0
Tb927.8.8350	mitotic centromere-associated kinesin (MCAK), putative	Cell.cycle	1.28	6505	135	176	651	1655	173	225	833	2118	18.2	19.4	44.6	73.1	2.45	3.77	2.45	0	2.1244	0
Tb927.4.2460	kinatase, putative	Enzyme	1.39		210	222	924	2080	292	309	1284	2891	30.8	26.6	68.8	99.8	2.23	3.75	2.23	0	3.0412	0
Tb927.7.3580	NEK11 protein kinase	Protein.kinase	1	6092	451	558	2642	5204	451	558	2642	5204	47.5	48	141.5	179.6	2.98	3.74	2.98	0	3.6019	0
Tb927.8.2610	5-methyltetrahydropteroyltriglutamate-homocysteine S-methyltransferase, putative	Folate	1		71	88	414	816	71	88	414	816	7.5	7.6	22.2	28.2	2.96	3.71	2.96	0	1.8804	0
Tb927.6.1790	hypothetical protein	ZUnknown	1		319	414	1533	3829	319	414	1533	3829	33.6	35.6	82.1	132.2	2.44	3.71	2.44	0	3.1742	0
Tb927.10.5150	ZC3H31	RNA.binding	1.88		135	111	495	1010	254	209	931	1899	26.8	18	49.9	65.5	1.86	3.64	1.86	0	4.3591	0
Tb927.10.12760	ZC3H36	RNA.binding	1.04	4109	248	204	1240	1854	258	212	1290	1928	27.2	18.3	69.1	66.5	2.54	3.63	2.54	0	4.9765	0
Tb927.11.7010	protein kinase, putative	Protein.kinase	1		278	306	1320	2767	278	306	1320	2767	29.3	26.3	70.7	95.5	2.41	3.63	2.41	0	2.1516	0
Tb927.11.5640	Flagellar pocket collar protein	Cytoskeleton	1	3732	307	375	1631	3390	307	375	1631	3390	32.3	32.3	87.3	117	2.7	3.62	2.7	0	1.9561	0
Tb927.11.13640	J-binding protein (JBP1)	Chromatin	1		87	153	475	1383	87	153	475	1383	9.2	13.2	25.4	47.7	2.76	3.61	2.76	0	1.8915	0
Tb927.5.3290	Protein of unknown function, putative	ZUnknown	1	5845	1064	985	4931	8762	1064	985	4931	8762	112.1	84.8	264.1	302.4	2.36	3.57	2.36	0	2.4199	0
Tb927.6.1100	hypothetical protein, conserved, no domains, kinetoplastid specific	ZUnknown	1	2785	187	254	831	2264	187	254	831	2264	19.7	21.9	44.5	78.1	2.26	3.57	2.26	0	1.8997	0
Tb927.4.3970	hypothetical protein, conserved, kinetoplastid-specific	ZUnknown	1	5383	300	274	1225	2424	300	274	1225	2424	31.6	23.6	65.6	83.7	2.08	3.55	2.08	0	3.0626	0
Tb927.7.5390	hypothetical protein, conserved	ZUnknown	1		552	546	2814	4808	552	546	2814	4808	58.1	47	150.7	166	2.59	3.53	2.59	0	3.3636	0
Tb927.9.8760	hypothetical protein, conserved, related to a yeast GPI-anchored protein	ZUnknown	1		732	942	4209	8282	732	942	4209	8282	77.1	81.1	225.4	285.9	2.92	3.52	2.92	0	2.1144	0
Tb927.2.2400	glycosyltransferase (GlcNAc), putative	Glycans	1		85	117	464	1031	85	117	464	1031	9	10.1	24.8	35.6	2.76	3.52	2.76	0	2.9477	0
Tb927.3.5160	BBP136	Cytoskeleton	1	4773	277	299	1213	2601	277	299	1213	2601	29.2	25.7	65	89.8	2.23	3.49	2.23	0	2.0346	0
Tb927.3.5450	BBP96	Cytoskeleton	1		336	473	1794	4101	336	473	1794	4101	35.4	40.7	96.1	141.5	2.71	3.48	2.71	0	2.0882	0
Tb927.8.3540	hypothetical protein, conserved	ZUnknown	1.27		147	218	867	1881	187	277	1101	2389	19.7	23.9	59	82.5	2.99	3.47	2.99	0	2.5529	0
Tb927.11.3350	MT1 miltefosine phospholipid-transporting ATPase 1-like protein, flippase	Lipids	1		287	351	1486	3034	287	351	1486	3034	30.2	30.2	79.6	104.7	2.64	3.47	2.64	0	2.7014	0
Tb927.8.4840	Trypanosome-specific kinesin family 1	Cytoskeleton	1	3705	110	148	496	1277	110	148	496	1277	11.6	12.7	26.6	44.1	2.29	3.47	2.29	0	1.2873	0
Tb927.11.2430	dynein heavy chain DHC1b or DYNC2H2, cytoplasmic type	Cytoskeleton	1		1373	1467	6832	12656	1373	1467	6832	12656	144.6	126.3	365.9	436.8	2.53	3.46	2.53	0	1.3231	0
Tb927.8.3410	Possible protein tyrosine phosphatase	Protein.phosphatase	1		448	502	1827	4327	448	502	1827	4327	47.2	43.2	97.8	149.3	2.07	3.46	2.07	0	1.3385	0
Tb927.11.9330	helicase-like protein	DNA	1		209	278	1038	2380	209	278	1038	2380	22	23.9	55.6	82.1	2.53	3.44	2.53	0	2.5847	0
Tb927.6.3430	NEK10 protein kinase	Protein.kinase	1	3936	132	245	594	2104	132	245	594	2104	13.9	21.1	31.8	72.6	2.29	3.44	2.29	0	2.1195	0
Tb927.11.4510	Sister chromatid cohesion C-terminus, putative	ZUnknown	1	5900	598	809	3344	6918	598	809	3344	6918	63	69.7	179.1	238.8	2.84	3.43	2.84	0	1.6738	0
Tb927.8.6500	cell division cycle protein, putative	Cell.cycle	1	4098	347	460	2024	3920	347	460	2024	3920	36.6	39.6	108.4	135.3	2.97	3.42	2.97	0	2.535	0
Tb927.5.2330	hypothetical protein, conserved, armadillo repeat, weak PI3/4 kinase domain	ZUnknown	1		1623	1837	8543	15655	1623	1837	8543	15655	171	158.2	457.5	540.3	2.68	3.42	2.68	0	1.9765	0
Tb927.6.3620	zinc finger protein, putative	Zinc.finger	1	3158	26	54	109	456	26	54	109	456	2.7	4.6	5.8	15.7	2.15	3.41	2.15	0	#N/A	0
Tb927.4.4110	hypothetical protein, conserved	ZUnknown	1.03		222	303	1227	2564	229	312	1264	2641	24.1	26.9	67.7	91.2	2.81	3.39	2.81	0	1.7552	0
Tb927.10.6000	hypothetical protein, conserved	ZUnknown	1.99	6155	351	441	1958	3700	698	878	3896	7363	73.5	75.6	208.6	254.1	2.84	3.36	2.84	0	1.9863	0
Tb927.10.4860	hypothetical protein, conserved	ZUnknown	1.05	1264	210	331	1194	2770	221	348	1254	2909	23.3	30	67.2	100.4	2.88	3.35	2.88	0	1.573	0
Tb927.2.5540	hypothetical protein, conserved	ZUnknown	1.97	7911	309	374	1404	3128	609	737	2766	6162	64.1	63.5	148.1	212.7	2.31	3.35	2.31	0	2.2528	0
Tb927.5.3330	hypothetical protein, conserved	ZUnknown	1.2	15496	1115	1036	5342	8605	1338	1243	6410	10326	140.9	107	343.3	356.4	2.44	3.33	2.44	0	2.4937	0
Tb927.7.4730	PUF5	RNA.binding	1.96	3756	191	147	944	1217	374	288	1850	2385	39.4	24.8	99.1	82.3	2.52	3.32	2.52	0	2.7595	0
Tb927.11.12310	CRK12 cdc2- like protein kinase	Cell.cycle	1	3797	441	720	2581	5946	441	720	2581	5946	46.5	62	138.2	205.2	2.98	3.31	2.98	0	2.3922	0
Tb927.7.2660	ZC3H20	RNA.binding	1.11	6611	626	968	3679	7976	695	1074	4084	8853	73.2	92.5	218.7	305.6	2.99	3.3	2.99	0	2.7393	0
Tb927.9.4560	RBP32	RNA.binding	1		1138	613	6528	5049	1138	613	6528	5049	119.9	52.8	349.6	174.3	2.92	3.3	2.92	0	3.3291	0
Tb927.8.4140	Anaphase-promoting complex APC3	Cell.cycle	1	1316	169	212	832	1744	169	212	832	1744	17.8	18.3	44.6	60.2	2.51	3.29	2.51	0	1.0498	0
Tb927.11.6900	DNA repair and recombination helicase protein PIF2	Mito.DNA	1.08	4587	493	498	2137	4088	532	538	2308	4415	56	46.3	123.6	152.4	2.21	3.29	2.21	0	3.1176	0
Tb927.8.7550	hypothetical protein	ZUnknown	1		120	140	646	1151	120	140	646	1151	12.6	12.1	34.6	39.7	2.75	3.28	2.75	0	2.2069	0
Tb927.8.5360	hypothetical protein, conserved	ZUnknown	1	1653	34	58	162	476	34	58	162	476	3.6	5	8.7	16.4	2.42	3.28	2.42	0	3.0476	0
Tb927.9.15660	ACP6	ESAG	2.82		54	67	230	550	152	189	649	1551	16	16.3	34.8	53.5	2.18	3.28	2.18	0	3.2741	0
Tb927.9.4080	hypothetical protein, conserved, DRBD3, 4E5/G1 interaction. P-loop NTP hydrolase (AAA ATPase), DNA ligase/capping enzyme catalytic domain, C4 zinc finger (LIM domain)	Translation	1		1213	1448	6649	11788	1213	1448	6649	11788	127.8	124.7	356.1	406.9	2.79	3.26	2.79	0	1.9288	0
Tb927.1.4310	FAZ2 flagellar attachment zone protein	Cytoskeleton	1.07	6240	1537	2560	8321	20793	1645	2739	8903	22249	173.3	235.9	476.8	767.9	2.75	3.26	2.75	0	1.8421	0
Tb927.6.640	ALPH1 decapping enzyme	RNA.degradation	1	7440	1034	1291	6023	10473	1034	1291	6023	10473	108.9	111.2	322.6	361.5	2.96	3.25	2.96	0	2.8771	0
Tb927.8.1780	protein kinase, putative	Protein.kinase	1	4883	398	456	2120	3699	398	456	2120	3699	41.9	39.3	113.5	127.7	2.71	3.25	2.71	0	1.8545	0
Tb927.11.13740	ACP5, GRESAG 4-like	GRESAG	1.02		122	159	642	1283	124	162	655	1309	13.1	13.9	35.1	45.2	2.68	3.25	2.68	0	2.4477	0
Tb927.8.790	hypothetical protein, conserved	ZUnknown	1	4835	449	641	2604	5175	449	641	2604	5175	47.3	55.2	139.5	178.6	2.95	3.24	2.95	0	1.5085	0
Tb927.4.2500	eIF2K2 eukaryotic translation initiation factor 2-alpha kinase	Protein.kinase	1	6090	261	280	1140	2259	261	280	1140	2259	27.5	24.1	61.1	78	2.22	3.24	2.22	0	2.7853	0
Tb927.11.14790	DNA repair and recombination helicase protein PIF4	Mito.DNA	1		445	257	2139	2066	445	257	2139	2066	46.9	22.1	114.6	71.3	2.44	3.23	2.44	0	#N/A	0
Tb927.7.1090	SNF2 family N-terminal domain/Ring finger domain containing protein, putative	ZUnknown	1		987	573	4375	4606	987	573	4375	4606	104	49.3	234.3	159	2.25	3.23	2.25	0	2.1359	0
Tb927.2.2550	hypothetical protein, conserved	ZUnknown	1	2044	170	214	832	1716	170	214	832	1716	17.9	18.4	44.6	59.2	2.49	3.22	2.49	0	2.5839	0
Tb927.4.310	hypothetical protein, conserved, C-terminal HECT E3 ligase domain (Neddylation)	Ubiquitin.proteasome	1		2927	3120	13465	24957	2927	3120	13465	24957	308.3	268.7	721.1	861.4	2.34	3.21	2.34	0	1.4414	0
Tb927.8.4200	hypothetical protein, conserved, no domains, no yeast.human match	ZUnknown	1	6681	220	192	736	1536	220	192	736	1536	23.2	16.5	39.4	53	1.7	3.21	1.7	0	3.8428	0
Tb927.8.1280	hypothetical protein, conserved	ZUnknown	1		373	492	2094	3930	373	492	2094	3930	39.3	42.4	112.1	135.6	2.85	3.2	2.85	0	1.7805	0
Tb927.9.6160	hypothetical protein, conserved	ZUnknown	1	3704	569	813	2984	6483	569	813	2984	6483	59.9	70	159.8	223.8	2.67	3.2	2.67	0	2.192	0
Tb927.5.2500	hypothetical protein, conserved	ZUnknown	1	4684	217	266	1138	2117	217	266	1138	2117	22.9	22.9	60.9	73.1	2.66	3.19	2.66	0	1.5116	0
Tb927.10.8050	TFIIF-stimulated CTD phosphatase, putative	Protein.phosphatase	1	4178	631	807	3524	6409	631	807	3524	6409	66.5	69.5	188.7	221.2	2.84	3.18	2.84	0	2.6909	0
Tb927.11.7810	hypothetical protein	ZUnknown	1		625	610	2075	4831	625	610	2075	4831	65.8	52.5	111.1	166.7	1.69	3.18	1.69	0	4.1091	0
Tb927.3.3730	ABC transporter, putative	Transporter	1		322	335	1567	2648	322	335	1567	2648	33.9	28.8	83.9	91.4	2.47	3.17	2.47	0	3.4019	0
Tb927.11.13630	hypothetical protein, conserved	ZUnknown	1		47	95	275	750	47	95	275	750	5	8.2	14.7	25.9	2.94	3.16	2.94	0	2.2504	0
Tb927.11.10180	hypothetical protein, conserved	ZUnknown	1	2063	250	389	1359	3067	250	389	1359	3067	26.3	33.5	72.8	105.9	2.77	3.16	2.77	0	1.5018	0
Tb927.8.5240	Domain of unknown function DUF221, putative	ZUnknown	1.37	4234	229	275	1175	2172	314	377	1610	2976	33.1	32.5	86.2	102.7	2.6	3.16	2.6	0	2.7624	0
Tb927.9.4450	hypothetical protein	ZUnknown	1		372	401	1785	3160	372	401	1785	3160	39.2	34.5	95.6	109.1	2.44	3.16	2.44	0	1.9808	0
Tb927.6.870	myotubularin, putative	Cytoskeleton	1.19	6784	577	886	2424	6988	687	1054	2885	8316	72.4	90.8	154.5	287	2.13	3.16	2.13	0	2.0006	0
Tb927.9.13360	ubiquitin-protein ligase, putative (upl3)	Ubiquitin.proteasome	1	8432	838	1220	3994	9596	838	1220	3994	9596	88.3	105.1	213.9	331.2	2.42	3.15	2.42	0	1.8806	0
Tb927.10.870	FRW1 myosin-like, or KLIF1	Cytoskeleton	1		417	420	1719	3309	417	420	1719	3309	43.9	36.2	92.1	114.2	2.1	3.15	2.1	0	0.9797	0
Tb927.5.3160	protein kinase, putative	Protein.kinase	1	5599	394	482	2168	3778	394	482	2168	3778	41.5	41.5	116.1	130.4	2.8	3.14	2.8	0	2.8936	0
Tb927.10.15040	hypothetical protein, conserved	ZUnknown	1		150	178	636	1392	150	178	636	1392	15.8	15.3	34.1	48	2.16	3.14	2.16	0	2.1131	0
Tb927.7.720	conserved protein	ZUnknown	1	5784	322	425	1615	3321	322	425	1615	3321	33.9	36.6	86.5	114.6	2.55	3.13	2.55	0	2.4081	0
Tb927.8.5580	VPS13; N-terminal region of Chorein, a TM vesicle-mediated sorter/Integral peroxisomal membrane peroxin,	Vesicular.transport	1	17747	2688	2577	13014	20110	2688	2577	13014	20110	283.1	221.9	697	694.1	2.46	3.13	2.46	0	1.1889	0
Tb06.3A7.270	hypothetical protein, conserved	ZUnknown	1		273	453	1277	3531	273	453	1277	3531	28.8	39	68.4	121.9	2.38	3.13	2.38	0	2.4721	0
Tb927.5.297b	hypothetical protein	ZUnknown	9.24		11	30	59	233	102	277	545	2153	10.7	23.9	29.2	74.3	2.73	3.12	2.73	0	1.5093	0
Tb927.9.8320	hypothetical protein	ZUnknown	1		258	390	1361	3034	258	390	1361	3034	27.2	33.6	72.9	104.7	2.68	3.12	2.68	0	3.5573	0
Tb927.11.1260	copper-transporting ATPase-like protein, putative	Ions	1	4332	308	327	1584	2554	308	327	1584	2554	32.4	28.2	84.8	88.2	2.62	3.12	2.62	0	1.7176	0
Tb927.2.1760	hypothetical protein, conserved	ZUnknown	1.07	2932	1070	1000	5003	7773	1145	1070	5353	8317	120.6	92.1	286.7	287.1	2.38	3.12	2.38	0	2.6407	0
Tb927.5.2790	mitochondrial DNA polymerase beta-PAK (Pol beta-PAK)	Mito.DNA	1.34		378	439	1996	3403	507	588	2675	4560	53.4	50.6	143.3	157.4	2.68	3.11	2.68	0	2.1061	0
Tb927.9.2730	hypothetical protein, conserved	ZUnknown	1		612	851	3134	6608	612	851	3134	6608	64.5	73.3	167.8	228.1	2.6	3.11	2.6	0	2.1294	0
Tb927.10.9690	predicted C2 domain protein	ZUnknown	1	6681	409	575	1974	4431	409	575	1974	4431	43.1	49.5	105.7	152.9	2.45	3.09	2.45	0	2.0738	0
Tb927.9.15400	CAP334 ankyrin-repeat protein, clathrin-associated	Vesicular.transport	1	9440	484	744	2325	5738	484	744	2325	5738	51	64.1	124.5	198	2.44	3.09	2.44	0	2.1076	0
Tb927.4.2880	TbNup225 Inner ring	Nuclear.transport	1	6690	1052	1426	5937	10945	1052	1426	5937	10945	110.8	122.8	318	377.8	2.87	3.08	2.87	0	1.9647	0
Tb927.7.4650	J Biosynthesis Protein 2	DNA	2.02	4602	61	94	294	724	123	190	594	1462	13	16.4	31.8	50.5	2.45	3.08	2.45	0	1.1567	0
Tb927.2.4280	kinetoplastid-specific dual specificity phosphatase, putative	Phosphatase	1	4542	870	1118	4492	8561	870	1118	4492	8561	91.6	96.3	240.6	295.5	2.63	3.07	2.63	0	1.5591	0
Tb927.10.15260	leucine-rich repeat protein (LRRP)	LRRP	2.75	3904	116	160	561	1225	319	440	1543	3369	33.6	37.9	82.6	116.3	2.46	3.07	2.46	0	2.8685	0
Tb927.10.2870	hypothetical protein, conserved	ZUnknown	1.45	4133	210	243	1078	1853	305	352	1563	2687	32.1	30.3	83.7	92.7	2.61	3.06	2.61	0	2.0752	0
Tb927.10.15970	sphingomyelin/ceramide phosphorylethanolamine synthase, bifunctional	Lipids	1.63		62	80	281	609	101	130	458	993	10.6	11.2	24.5	34.3	2.31	3.06	2.31	0	2.3028	0
Tb927.11.1380	Right handed beta helix region/Periplasmic copper-binding protein (NosD), putative	ZUnknown	1	10960	776	1182	4164	8988	776	1182	4164	8988	81.7	101.8	223	310.2	2.73	3.05	2.73	0	1.3956	0
Tb927.11.14680	ATR kinase (phosphatidylinositol 3-related kinase)	Signalling	1		1130	1280	5274	9753	1130	1280	5274	9753	119	110.2	282.4	336.6	2.37	3.05	2.37	0	1.7433	0
Tb927.11.1280	hypothetical protein, conserved, no clear yeast or human matches	ZUnknown	1	6060	311	316	939	2396	311	316	939	2396	32.8	27.2	50.3	82.7	1.53	3.04	1.53	0	2.9352	0
Tb927.2.2720	MEKK1 or FlaK protein kinase, putative	Protein.kinase	1	6871	235	403	1240	3045	235	403	1240	3045	24.8	34.7	66.4	105.1	2.68	3.03	2.68	0	2.8271	0
Tb927.2.2650	hypothetical protein, conserved	ZUnknown	1.15	11221	920	1128	4611	8522	1058	1297	5303	9800	111.4	111.7	284	338.3	2.55	3.03	2.55	0	2.01	0
Tb927.11.1460	phosphatidylinositol (3,5) kinase, putative	Signalling	1	4714	349	561	1994	4230	349	561	1994	4230	36.8	48.3	106.8	146	2.9	3.02	2.9	0	2.1675	0
Tb927.4.2410	Glycosyl hydrolase family 65 central catalytic domain/Haloacid dehalogenase-like hydrolase, putative	ZUnknown	1	4501	1896	1809	10559	13612	1896	1809	10559	13612	199.7	155.8	565.5	469.8	2.83	3.02	2.83	0	3.5818	0
Tb927.11.14220	REG9.1 required for regulaltion of ESAG9	RNA.binding	1	2694	1194	994	5924	7494	1194	994	5924	7494	125.8	85.6	317.3	258.7	2.52	3.02	2.52	0	3.9045	0
Tb927.11.16790	DYRK2 mitogen-activated protein kinase	Protein.kinase	1		375	404	1536	3046	375	404	1536	3046	39.5	34.8	82.3	105.1	2.08	3.02	2.08	0	2.122	0
Tb927.5.2440	CEP164	Cytoskeleton	1	6374	272	271	826	2039	272	271	826	2039	28.7	23.3	44.2	70.4	1.55	3.02	1.55	0	1.5101	0
Tb927.10.720	FAX24 or CAP118 Clathrin-associated protein	Cytoskeleton	1.01	4502	394	546	2280	4087	398	551	2303	4128	41.9	47.4	123.3	142.5	2.94	3.01	2.94	0	1.4682	0
Tb927.8.7070	FAZ15 flagellar attachment zone protein	Cytoskeleton	1	1295	184	228	911	1709	184	228	911	1709	19.4	19.6	48.8	59	2.52	3.01	2.52	0	1.2805	0
Tb927.4.2800	R3H-associated N-terminal domain containing protein, putative	ZUnknown	1		371	422	1650	3164	371	422	1650	3164	39.1	36.3	88.4	109.2	2.26	3.01	2.26	0	2.8564	0
Tb927.9.5590	DNA topoisomerase ii (TOP2)	Mito.DNA	1	4135	789	884	3776	6621	789	884	3776	6621	83.1	76.1	202.2	228.5	2.43	3	2.43	0	1.8019	0
Tb927.11.6990	protein kinase, putative,serine/threonine protein kinase, putative	Protein.kinase	1	3827	331	258	1571	1928	331	258	1571	1928	34.9	22.2	84.1	66.5	2.41	3	2.41	0	2.1317	0
Tb927.3.3680	hypothetical protein, conserved	Mito.pathway	1	973	255	276	1192	2069	255	276	1192	2069	26.9	23.8	63.8	71.4	2.37	3	2.37	0	1.6329	0
Tb927.11.5940	GRESAG 4, putative receptor-type adenylate cyclase	GRESAG	1	6281	1131	883	4839	6607	1131	883	4839	6607	119.1	76	259.1	228	2.18	3	2.18	0	3.2218	0
Tb927.3.5670	hypothetical protein	ZUnknown	1		14	18	55	129	14	18	55	129	1.5	1.5	2.9	4.5	1.93	3	1.93	0	2.8437	0
Tb927.10.13690	hypothetical protein, conserved	ZUnknown	2.35		118	168	442	1256	277	395	1039	2952	29.2	34	55.6	101.9	1.9	3	1.9	0	2.6292	0
Tb927.11.6240	hypothetical protein, conserved, 2 weak RBDs, no yeast or human match	RNA.binding	1		233	235	1497	1746	233	235	1497	1746	24.5	20.2	80.2	60.3	3.27	2.99	2.99	0	3.508	0
Tb927.6.730	hypothetical protein, conserved	ZUnknown	1	2402	244	575	1572	4293	244	575	1572	4293	25.7	49.5	84.2	148.2	3.28	2.99	2.99	0	2.0797	0
Tb927.3.1440	AAA ATPase, putative,Spastin, putative	Enzyme	1	3032	283	402	1406	2984	283	402	1406	2984	29.8	34.6	75.3	103	2.53	2.98	2.53	0	1.9597	0
Tb927.6.3150	Hydin,flagellar component	Cytoskeleton	1	14665	4111	6143	19829	45683	4111	6143	19829	45683	433	529	1061.9	1576.8	2.45	2.98	2.45	0	1.4905	0
Tb927.7.5410	hypothetical protein, conserved	ZUnknown	1.94	3083	211	307	1005	2282	409	596	1950	4427	43.1	51.3	104.4	152.8	2.42	2.98	2.42	0	1.0969	0
Tb927.2.3660	paraflagellar rod protein PFC10	Cytoskeleton	1.22	12515	1102	1265	5029	9399	1344	1543	6135	11467	141.6	132.9	328.6	395.8	2.32	2.98	2.32	0	1.8581	0
Tb927.10.9340	hypothetical protein	ZUnknown	1		742	642	2997	4775	742	642	2997	4775	78.2	55.3	160.5	164.8	2.06	2.98	2.06	0	3.4846	0
Tb927.11.6770	hypothetical protein, conserved	ZUnknown	1		697	774	2681	5748	697	774	2681	5748	73.4	66.6	143.6	198.4	1.96	2.98	1.96	0	2.6693	0
Tb927.8.5190	hypothetical protein, conserved	ZUnknown	1	1849	137	124	383	925	137	124	383	925	14.4	10.7	20.5	31.9	1.42	2.98	1.42	0	2.2367	0
Tb927.11.1360	zinc-finger of a C2HC-type, putative	Zinc.finger	1	3188	263	326	1515	2416	263	326	1515	2416	27.7	28.1	81.1	83.4	2.93	2.97	2.93	0	1.5509	0
Tb927.11.14920	hypothetical protein, tryp specific, linked to pentamidine action	ZUnknown	1	11306	1185	1369	5885	10153	1185	1369	5885	10153	124.8	117.9	315.2	350.4	2.52	2.97	2.52	0	2.5251	0
Tb927.6.920	helicase, putative	DNA	1		239	452	1165	3353	239	452	1165	3353	25.2	38.9	62.4	115.7	2.48	2.97	2.48	0	2.6384	0
Tb927.11.14630	ATP-dependent DEAD/H RNA helicase, putative, no clear yeast homologue	RNA.helicase	1	4322	173	282	796	2089	173	282	796	2089	18.2	24.3	42.6	72.1	2.34	2.97	2.34	0	2.2594	0
Tb927.10.11450	TFIIF-stimulated CTD phosphatase, putative	Protein.phosphatase	1		530	625	2888	4608	530	625	2888	4608	55.8	53.8	154.7	159	2.77	2.96	2.77	0	1.7507	0
Tb927.8.5480	hypothetical protein, conserved	ZUnknown	1	1798	140	218	751	1613	140	218	751	1613	14.7	18.8	40.2	55.7	2.73	2.96	2.73	0	2.1123	0
Tb927.8.5160	hypothetical protein, conserved	ZUnknown	1	5604	525	525	2759	3873	525	525	2759	3873	55.3	45.2	147.8	133.7	2.67	2.96	2.67	0	2.7214	0
Tb927.2.4200	protein kinase, putative	Protein.kinase	1	6613	1111	1134	5560	8373	1111	1134	5560	8373	117	97.6	297.8	289	2.54	2.96	2.54	0	4.1048	0
Tb927.8.7480	hypothetical protein, conserved, no clear yeast or human matches	ZUnknown	1		762	601	3679	4437	762	601	3679	4437	80.3	51.8	197	153.1	2.45	2.96	2.45	0	2.4151	0
Tb927.11.8330	hypothetical protein, conserved, 4 C2H2 Zn fingers	Zinc.finger	1		122	160	519	1186	122	160	519	1186	12.9	13.8	27.8	40.9	2.17	2.96	2.17	0	2.5547	0
Tb927.11.12840	Domain of unknown function (DUF4486), putative	ZUnknown	1.34		932	1301	5093	9560	1249	1743	6825	12810	131.6	150.1	365.5	442.1	2.78	2.95	2.78	0	1.3656	0
Tb927.11.6220	palmitoyl acyltransferase 7, putative	Lipids	1		157	223	846	1639	157	223	846	1639	16.5	19.2	45.3	56.6	2.75	2.95	2.75	0	2.7485	0
Tb927.6.3500	RME8 endosomal trafficking protein, clathrin-associated	Vesicular.transport	1	7430	1603	2137	6544	15704	1603	2137	6544	15704	168.9	184	350.5	542	2.08	2.95	2.08	0	1.2571	0
Tb927.11.16780	hypothetical protein	ZUnknown	1		739	690	2425	5071	739	690	2425	5071	77.8	59.4	129.9	175	1.67	2.95	1.67	0	3.1378	0
Tb927.7.960	protein kinase, putative	Protein.kinase	1	5598	711	1005	3865	7377	711	1005	3865	7377	74.9	86.5	207	254.6	2.76	2.94	2.76	0	2.1025	0
Tb927.4.4500	hypothetical protein, conserved	ZUnknown	1	5029	304	485	1472	3556	304	485	1472	3556	32	41.8	78.8	122.7	2.46	2.94	2.46	0	2.2431	0
Tb927.1.1930	TOR4 protein kinase = TOR-like 2	Protein.kinase	1	10562	2306	2463	10911	18048	2306	2463	10911	18048	242.9	212.1	584.3	622.9	2.41	2.94	2.41	0	3.5382	0
Tb927.1.3880	Fusaric acid resistance protein-like, putative	ZUnknown	1		342	616	1594	4517	342	616	1594	4517	36	53	85.4	155.9	2.37	2.94	2.37	0	1.6944	0
Tb927.7.4410	hypothetical protein, conserved	ZUnknown	1	4030	119	214	742	1562	119	214	742	1562	12.5	18.4	39.7	53.9	3.18	2.93	2.93	0	2.3146	0
Tb927.11.3910	hypothetical protein, conserved, no yeast or human match	ZUnknown	1	3586	592	693	2626	5077	592	693	2626	5077	62.4	59.7	140.6	175.2	2.25	2.93	2.25	0	1.734	0
Tb927.5.3130	hypothetical protein	ZUnknown	1	3683	191	189	915	1378	191	189	915	1378	20.1	16.3	49	47.6	2.44	2.92	2.44	0	3.4381	0
Tb927.4.1500	RNA editing associated helicase 2 (REH2) MRB 1 subunit	Mito.RNA	1	6930	1107	1330	5230	9672	1107	1330	5230	9672	116.6	114.5	280.1	333.8	2.4	2.92	2.4	0	2.1061	0
Tb927.10.590	hypothetical protein, conserved	Mito.pathway	1.97	2914	145	215	672	1568	286	424	1324	3089	30.1	36.5	70.9	106.6	2.36	2.92	2.36	0	2.3728	0
Tb927.5.2510	hypothetical protein, conserved	ZUnknown	1	5049	525	645	2419	4702	525	645	2419	4702	55.3	55.5	129.5	162.3	2.34	2.92	2.34	0	2.4157	0
Tb927.6.880	conserved protein	ZUnknown	1	1862	184	343	784	2495	184	343	784	2495	19.4	29.5	42	86.1	2.16	2.92	2.16	0	1.8142	0
Tb927.4.4780	hypothetical protein	ZUnknown	1	1220	134	132	539	966	134	132	539	966	14.1	11.4	28.9	33.3	2.05	2.92	2.05	0	3.8018	0
Tb927.4.4400	hypothetical protein, conserved	ZUnknown	1.02	7133	282	415	1391	3005	288	423	1419	3065	30.3	36.4	76	105.8	2.51	2.91	2.51	0	1.9807	0
Tb927.10.9330	hypothetical protein, conserved, partial PSP1 superfamily (signal peptidase-like), copuriifes with ZC3H12	ZUnknown	1	4260	645	702	3501	5080	645	702	3501	5080	67.9	60.4	187.5	175.3	2.76	2.9	2.76	0	2.3714	0
Tb927.7.3300	Possible homologue of yeast DAL81, which affects pol II transcription in yeast but also has unrelated interactions, e.g. TOR1	RNA.synthesis	1	3264	322	370	1727	2679	322	370	1727	2679	33.9	31.9	92.5	92.5	2.73	2.9	2.73	0	2.3664	0
Tb927.8.3200	AVO3 (TOR signalling)	Signalling	1		729	878	3432	6355	729	878	3432	6355	76.8	75.6	183.8	219.3	2.39	2.9	2.39	0	2.0358	0
Tb927.8.2660	Galactose oxidase, central domain containing protein, putative	ZUnknown	1.44	6835	155	242	686	1749	223	348	988	2519	23.5	30	52.9	86.9	2.25	2.9	2.25	0	1.3204	0
Tb927.10.2480	hypothetical protein, conserved	ZUnknown	1.35		241	287	994	2071	325	387	1342	2796	34.2	33.3	71.9	96.5	2.1	2.9	2.1	0	2.3249	0
Tb927.8.6690	RECQ2 ATP-dependent DEAD/H DNA helicase	DNA	1	5566	432	548	2588	3953	432	548	2588	3953	45.5	47.2	138.6	136.4	3.05	2.89	2.89	0	1.5557	0
Tb927.5.3260	WD domain, G-beta repeat, putative	ZUnknown	1	4867	636	723	3278	5207	636	723	3278	5207	67	62.3	175.6	179.7	2.62	2.89	2.62	0	1.4047	0
Tb927.8.3660	protein transport protein SEC23	Vesicular.transport	1	4395	1024	1354	5218	9762	1024	1354	5218	9762	107.9	116.6	279.4	336.9	2.59	2.89	2.59	0	1.8673	0
Tb927.3.3340	3', 5'-cyclic nucleotide phosphodiesterase, putative (PDED)	Lipids	1	3866	722	735	3435	5308	722	735	3435	5308	76.1	63.3	184	183.2	2.42	2.89	2.42	0	4.1123	0
Tb927.3.850	hypothetical protein, conserved	ZUnknown	1	4367	100	111	279	802	100	111	279	802	10.5	9.6	14.9	27.7	1.42	2.89	1.42	0	1.7607	0
Tb927.11.1920	hypothetical protein	ZUnknown	1	2855	26	11	70	75	26	11	70	75	2.7	0.9	3.7	2.6	1.37	2.89	1.37	0	2.698	0
Tb927.10.1780	hypothetical protein	ZUnknown	1		11	10	26	76	11	10	26	76	1.2	0.9	1.4	2.6	1.17	2.89	1.17	0	2.7564	0
Tb927.9.7690	hypothetical protein, conserved, nucelotidyltransferase and poly(A) polymerase substrate binding domains	ZUnknown	1		1112	1324	6132	9502	1112	1324	6132	9502	117.1	114	328.4	328	2.8	2.88	2.8	0	1.3399	0
Tb927.5.2000	hypothetical protein copurifies with MKT1 & XAC1, one Q8, salivaria & stercoraria only, well translated only in bloodstream forms	ZUnknown	1	5398	228	196	1066	1410	228	196	1066	1410	24	16.9	57.1	48.7	2.38	2.88	2.38	0	4.3171	0
Tb927.10.2920	hypothetical protein, salivarian tryp only	ZUnknown	1	3887	381	428	1745	3070	381	428	1745	3070	40.1	36.9	93.5	106	2.33	2.88	2.33	0	2.3906	0
Tb927.8.2430	hypothetical protein, conserved, resemblance to myosin	ZUnknown	1	3992	134	160	556	1152	134	160	556	1152	14.1	13.8	29.8	39.8	2.11	2.88	2.11	0	1.4722	0
Tb927.3.4670	CRK10 cdc2- like protein kinase	Protein.kinase	1	2458	174	199	613	1429	174	199	613	1429	18.3	17.1	32.8	49.3	1.79	2.88	1.79	0	1.0927	0
Tb927.8.8360	GRESAG 4, putative receptor-type adenylate cyclase	GRESAG	1		41	50	140	359	41	50	140	359	4.3	4.3	7.5	12.4	1.74	2.88	1.74	0	2.3338	0
Tb927.8.7800	hypothetical protein, conserved	ZUnknown	1	4699	355	513	2017	3671	355	513	2017	3671	37.4	44.2	108	126.7	2.89	2.87	2.87	0	1.8226	0
Tb927.4.4530	hypothetical protein, conserved	ZUnknown	1.03	4055	277	464	1546	3325	285	478	1592	3425	30	41.2	85.3	118.2	2.84	2.87	2.84	0	1.4921	0
Tb927.11.16470	hypothetical protein, conserved, no domains, K-specific	ZUnknown	1	4958	363	545	1977	3897	363	545	1977	3897	38.2	46.9	105.9	134.5	2.77	2.87	2.77	0	2.5821	0
Tb927.3.1180	hypothetical protein, conserved	ZUnknown	1	3337	369	559	2048	3992	369	559	2048	3992	38.9	48.1	109.7	137.8	2.82	2.86	2.82	0	2.5653	0
Tb927.7.2970	ATP-dependent DEAD/H RNA helicase, putative Mph1, DNA repair?	DNA	1	3735	223	312	1194	2232	223	312	1194	2232	23.5	26.9	63.9	77	2.72	2.86	2.72	0	1.2427	0
Tb927.9.10450	hypothetical protein, conserved	ZUnknown	1		321	403	1518	2870	321	403	1518	2870	33.8	34.7	81.3	99.1	2.41	2.86	2.41	0	3.2799	0
Tb927.8.6470	SET domain containing protein, putative	ZUnknown	1	1935	305	409	1363	2922	305	409	1363	2922	32.1	35.2	73	100.9	2.27	2.86	2.27	0	1.788	0
Tb927.1.4540	cyclin-like F-box protein (CFB1A)	Ubiquitin.proteasome	10.03		155	276	586	1969	1555	2768	5878	19749	163.8	238.4	314.8	681.6	1.92	2.86	1.92	0	3.9768	0
Tb927.8.990	RBP33	RNA.binding	1	2750	526	699	3573	4967	526	699	3573	4967	55.4	60.2	191.3	171.4	3.45	2.85	2.85	0	1.7835	0
Tb927.5.2300	formin, putative	ZUnknown	1		216	386	1054	2740	216	386	1054	2740	22.8	33.2	56.4	94.6	2.48	2.85	2.48	0	1.9131	0
Tb927.11.10280	metallo-peptidase, Clan MC, Family M14, putative	Protease	1		658	941	3711	6668	658	941	3711	6668	69.3	81	198.7	230.1	2.87	2.84	2.84	0	2.0309	0
Tb927.4.4310	TbNup64 Connect inner-outer, FG, symmetrical, paralogue pf Nup75	Nuclear.transport	1	2345	807	1115	4864	7905	807	1115	4864	7905	85	96	260.5	272.8	3.06	2.84	2.84	0	1.3858	0
Tb927.11.12390	hypothetical protein, conserved	ZUnknown	1	3756	382	583	1840	4135	382	583	1840	4135	40.2	50.2	98.5	142.7	2.45	2.84	2.45	0	2.0089	0
Tb927.11.2320	Hereditary spastic paraplegia protein strumpellin, putative	ZUnknown	1	4096	608	677	2531	4802	608	677	2531	4802	64	58.3	135.5	165.7	2.12	2.84	2.12	0	1.6983	0
Tb927.10.11140	hypothetical protein, conserved, kineto-specific, signal peptide	ZUnknown	1		206	336	1052	2372	206	336	1052	2372	21.7	28.9	56.3	81.9	2.59	2.83	2.59	0	2.6168	0
Tb927.7.5280	hypothetical protein, conserved	Mito.pathway	1	7275	623	889	3236	6255	623	889	3236	6255	65.6	76.6	173.3	215.9	2.64	2.82	2.64	0	2.6347	0
Tb927.8.7950	Flagellar Member 4 (FLAM4)	Cytoskeleton	1	7128	880	1267	4541	8917	880	1267	4541	8917	92.7	109.1	243.2	307.8	2.62	2.82	2.62	0	1.3594	0
Tb927.10.14230	hypothetical protein, conserved, WD40 repeats	ZUnknown	1		340	488	1694	3427	340	488	1694	3427	35.8	42	90.7	118.3	2.53	2.82	2.53	0	1.2252	0
Tb927.10.7040	hypothetical protein, conserved	ZUnknown	1	2324	212	269	965	1887	212	269	965	1887	22.3	23.2	51.7	65.1	2.32	2.81	2.32	0	2.9445	0
Tb927.4.4520	hypothetical protein, conserved, , polyP and Q in middle	ZUnknown	1	3382	241	193	1062	1349	241	193	1062	1349	25.4	16.6	56.9	46.6	2.24	2.81	2.24	0	4.5535	0
Tb927.5.1450	GRESAG 4, putative receptor-type adenylate cyclase	GRESAG	1		638	531	2723	3716	638	531	2723	3716	67.2	45.7	145.8	128.3	2.17	2.81	2.17	0	3.0781	0
Tb927.11.3260	mitochondrial DNA polymerase I protein D, putative (POLID)	Mito.DNA	1	6279	408	450	1579	3149	408	450	1579	3149	43	38.7	84.6	108.7	1.97	2.81	1.97	0	2.0872	0
Tb927.11.3300	SAS4	Cytoskeleton	1	6201	619	641	3131	4483	619	641	3131	4483	65.2	55.2	167.7	154.7	2.57	2.8	2.57	0	1.676	0
Tb927.4.4590	protein kinase, putative	Protein.kinase	1	2914	149	190	700	1333	149	190	700	1333	15.7	16.4	37.5	46	2.39	2.8	2.39	0	2.6268	0
Tb927.10.3510	tRNA pseudouridine synthase D (TruD), putative	ZUnknown	1.19	5902	507	635	2346	4447	603	756	2792	5292	63.5	65.1	149.5	182.7	2.35	2.8	2.35	0	2.5636	0
Tb927.9.6530	hypothetical protein	ZUnknown	1		561	560	2512	3907	561	560	2512	3907	59.1	48.2	134.5	134.9	2.28	2.8	2.28	0	1.202	0
Tb927.11.14750	PSP1 C-terminal conserved region, putative	ZUnknown	1	1279	1276	1382	5554	9663	1276	1382	5554	9663	134.4	119	297.4	333.5	2.21	2.8	2.21	0	4.1356	0
Tb927.10.13610	hypothetical protein, conserved, 6 C2HC Zn fingers, Zn ribbon, matches other proteins with motif	Zinc.finger	1	2791	498	593	2518	4126	498	593	2518	4126	52.5	51.1	134.8	142.4	2.57	2.79	2.57	0	1.2002	0
Tb927.8.3990	hypothetical protein, conserved	ZUnknown	1		679	675	3186	4702	679	675	3186	4702	71.5	58.1	170.6	162.3	2.39	2.79	2.39	0	1.6959	0
Tb927.8.7990	Thioredoxin-like/Protein of unknown function (DUF3638)/Protein of unknown function (DUF3645), putative	ZUnknown	1		1990	2234	9318	15523	1990	2234	9318	15523	209.6	192.4	499	535.8	2.38	2.79	2.38	0	1.1997	0
Tb927.8.1050	hypothetical protein, conserved, WD40 repeat	ZUnknown	1.14	9859	955	1206	4391	8387	1089	1375	5006	9561	114.7	118.4	268.1	330	2.34	2.79	2.34	0	1.2319	0
Tb927.11.2310	hypothetical protein, conserved	ZUnknown	1		145	205	615	1431	145	205	615	1431	15.3	17.7	32.9	49.4	2.15	2.79	2.15	0	#N/A	0
Tb927.5.2120	hypothetical protein, conserved, trypanosome-specific	ZUnknown	1	4880	491	651	3788	4517	491	651	3788	4517	51.7	56.1	202.9	155.9	3.92	2.78	2.78	0	2.0368	0
Tb927.3.4610	Right handed beta helix region, putative	ZUnknown	1		719	884	3282	6128	719	884	3282	6128	75.7	76.1	175.8	211.5	2.32	2.78	2.32	0	1.0586	0
Tb927.11.5310	PPPDE putative peptidase domain containing protein, putative	ZUnknown	1	3090	294	364	1262	2522	294	364	1262	2522	31	31.3	67.6	87	2.18	2.78	2.18	0	1.926	0
Tb927.1.1600	pseudouridine synthase TruD, putative	rRNA.tRNA.process	1.32		344	383	1464	2660	454	506	1932	3511	47.8	43.6	103.5	121.2	2.17	2.78	2.17	0	1.8628	0
Tb927.10.3750	Endonuclease/Exonuclease/phosphatase family, putative	ZUnknown	1	2992	125	151	505	1048	125	151	505	1048	13.2	13	27	36.2	2.05	2.78	2.05	0	1.3539	0
Tb927.11.14930	hypothetical protein, conserved	ZUnknown	1	3024	708	580	2375	4012	708	580	2375	4012	74.6	49.9	127.2	138.5	1.71	2.78	1.71	0	2.5742	0
Tb927.11.3130	glycosomal transporter (GAT2)	Glycosome	1	3307	336	441	1918	3047	336	441	1918	3047	35.4	38	102.7	105.2	2.9	2.77	2.77	0	2.5972	0
Tb927.10.10050	hypothetical protein, conserved, 8 TM domains	ZUnknown	1	5332	398	384	1568	2659	398	384	1568	2659	41.9	33.1	84	91.8	2	2.77	2	0	3.1819	0
Tb927.1.1850	hypothetical protein, conserved	ZUnknown	1		132	198	724	1358	132	198	724	1358	13.9	17	38.8	46.9	2.79	2.76	2.76	0	2.0946	0
Tb927.10.1540	ZC3H30	RNA.binding	1.62	5394	248	289	1305	1988	402	468	2114	3221	42.3	40.3	113.2	111.2	2.68	2.76	2.68	0	2.2076	0
Tb927.4.1430	hypothetical protein, conserved	ZUnknown	1	1764	378	549	1799	3780	378	549	1799	3780	39.8	47.3	96.3	130.5	2.42	2.76	2.42	0	1.8551	0
Tb927.9.4640	MKS6	Cytoskeleton	1		476	585	2142	4032	476	585	2142	4032	50.1	50.4	114.7	139.2	2.29	2.76	2.29	0	2.4205	0
Tb927.11.10610	hypothetical protein, conserved	ZUnknown	1	3255	794	1009	3448	6952	794	1009	3448	6952	83.6	86.9	184.7	240	2.21	2.76	2.21	0	3.0737	0
Tb927.9.12530	DnaJ domain containing protein, putative	ZUnknown	1	4774	134	206	565	1414	134	206	565	1414	14.1	17.7	30.3	48.8	2.15	2.76	2.15	0	2.2336	0
Tb927.5.2400	ubiquitin carboxyl-terminal hydrolase, Clan CA cysteine peptidase, family C12, putative	Ubiquitin.proteasome	1	6032	1549	797	6187	5479	1549	797	6187	5479	163.2	68.6	331.3	189.1	2.03	2.76	2.03	0	3.0325	0
Tb927.10.4780	GPI inositol deacylase precursor (GPIdeAc)	GPI.anchors	1	2807	119	128	424	880	119	128	424	880	12.5	11	22.7	30.4	1.82	2.76	1.82	0	2.4381	0
Tb927.4.1480	SNM1 DNA repair nuclease	DNA	1	3075	331	445	1823	3055	331	445	1823	3055	34.9	38.3	97.6	105.4	2.8	2.75	2.75	0	1.4468	0
Tb927.11.6430	hypothetical protein, conserved, NST1 domain	ZUnknown	1	5612	1054	1408	6108	9660	1054	1408	6108	9660	111	121.2	327.1	333.4	2.95	2.75	2.75	0	0.9523	0
Tb927.6.4720	ZC3H15	RNA.binding	1		233	340	1134	2333	233	340	1134	2333	24.5	29.3	60.7	80.5	2.48	2.75	2.48	0	3.2741	0
Tb927.10.9230	adaptin complex AP4 beta subunit	Vesicular.transport	1.18		503	524	1827	3588	594	618	2156	4234	62.6	53.2	115.5	146.1	1.85	2.75	1.85	0	2.3405	0
Tb927.7.7200	hypothetical protein, conserved	ZUnknown	1.04		817	1553	4316	10617	850	1615	4489	11042	89.5	139.1	240.4	381.1	2.69	2.74	2.69	0	2.1869	0
Tb927.11.3400	hypothetical protein, conserved	ZUnknown	1	2185	480	669	2436	4567	480	669	2436	4567	50.6	57.6	130.5	157.6	2.58	2.74	2.58	0	1.9641	0
Tb927.8.5710	recombination initiation protein NBS1, putative	DNA	1		374	550	1896	3766	374	550	1896	3766	39.4	47.4	101.5	130	2.58	2.74	2.58	0	1.7628	0
Tb927.9.2630	hypothetical protein, conserved	ZUnknown	1		483	746	2451	5093	483	746	2451	5093	50.9	64.2	131.3	175.8	2.58	2.74	2.58	0	1.7331	0
Tb927.8.7750	hypothetical protein, conserved	ZUnknown	1	6289	171	325	793	2220	171	325	793	2220	18	28	42.5	76.6	2.36	2.74	2.36	0	2.0702	0
Tb927.11.5010	TFIIF-stimulated CTD phosphatase, putative	Protein.phosphatase	1	2523	222	267	931	1826	222	267	931	1826	23.4	23	49.9	63	2.13	2.74	2.13	0	1.8883	0
Tb927.7.1220	hypothetical protein, conserved	ZUnknown	1		512	745	3104	5078	512	745	3104	5078	53.9	64.2	166.2	175.3	3.08	2.73	2.73	0	1.2814	0
Tb927.4.4570	hypothetical protein, conserved, no domains, no yeast or human match	ZUnknown	1.01	4516	777	978	4092	6668	785	988	4133	6735	82.7	85.1	221.3	232.5	2.68	2.73	2.68	0	1.1536	0
Tb927.11.6790	NOP89, BOP1/Erb1p	rRNA.tRNA.process	1	2722	1062	1081	5187	7361	1062	1081	5187	7361	111.9	93.1	277.8	254.1	2.48	2.73	2.48	0	1.095	0
Tb927.10.2220	piwi-like protein 1	RNA.degradation	1	3632	286	227	1127	1542	286	227	1127	1542	30.1	19.5	60.4	53.2	2.01	2.73	2.01	0	2.4901	0
Tb927.3.1660	hypothetical protein, conserved	ZUnknown	1		266	291	807	1985	266	291	807	1985	28	25.1	43.2	68.5	1.54	2.73	1.54	0	2.1653	0
Tb927.3.4630	UDP-glucose:glycoprotein glucosyltransferase, ER quality control	Glycans	1	5879	289	363	1468	2465	289	363	1468	2465	30.4	31.3	78.6	85.1	2.59	2.72	2.59	0	2.8182	0
Tb927.3.2760	hypothetical protein, conserved	ZUnknown	1		498	662	2284	4487	498	662	2284	4487	52.5	57	122.3	154.9	2.33	2.72	2.33	0	1.9549	0
Tb927.4.800	TOR3 protein kinase = TOR-like 1	Protein.kinase	1.14	9152	1203	1341	5160	9107	1371	1529	5882	10382	144.4	131.7	315	358.3	2.18	2.72	2.18	0	1.959	0
Tb927.8.3250	IAD-1beta inner arm dynein heavy chain	Cytoskeleton	1	14769	4397	4567	18735	31029	4397	4567	18735	31029	463.2	393.3	1003.3	1071	2.17	2.72	2.17	0	1.0158	0
Tb927.9.7100	hypothetical protein, conserved	ZUnknown	1	2843	128	197	539	1339	128	197	539	1339	13.5	17	28.9	46.2	2.14	2.72	2.14	0	2.5129	0
Tb927.10.9750	ubiquitin-protein ligase, putative (upl3)	Ubiquitin.proteasome	1.26	8359	685	745	2646	5060	863	939	3334	6376	90.9	80.9	178.5	220.1	1.96	2.72	1.96	0	2.3942	0
Tb927.9.7270	hypothetical protein	ZUnknown	1		30	54	107	361	30	54	107	361	3.2	4.6	5.7	12.5	1.78	2.72	1.78	0	2.4973	0
Tb927.5.2870	hypothetical protein	ZUnknown	1.2	3185	50	48	141	328	60	58	169	394	6.3	5	9.1	13.6	1.43	2.72	1.43	0	1.7998	0
Tb927.8.6100	hypothetical protein, conserved	ZUnknown	1	4122	1023	934	5278	6287	1023	934	5278	6287	107.8	80.4	282.7	217	2.62	2.7	2.62	0	1.8647	0
Tb927.8.6830	Kinesin-like but poor match	Cytoskeleton	1	6549	681	943	3241	6346	681	943	3241	6346	71.7	81.2	173.6	219	2.42	2.7	2.42	0	1.2946	0
Tb927.11.4000	hypothetical protein, conserved	ZUnknown	1	2751	525	710	2449	4786	525	710	2449	4786	55.3	61.1	131.2	165.2	2.37	2.7	2.37	0	1.4438	0
Tb927.9.13110	hypothetical protein, conserved	ZUnknown	1	2151	322	491	2064	3293	322	491	2064	3293	33.9	42.3	110.5	113.7	3.26	2.69	2.69	0	1.098	0
Tb927.3.2050	hypothetical protein, conserved, no domains, poly(Q) tracts, K-specific	Mito.DNA	1	5160	1476	1707	7464	11436	1476	1707	7464	11436	155.5	147	399.7	394.7	2.57	2.69	2.57	0	1.5592	0
Tb927.8.5640	SDH6 succinate dehydrogenase (complex II) subunit	Mito.e.transport	1	1364	994	1089	5007	7300	994	1089	5007	7300	104.7	93.8	268.1	252	2.56	2.69	2.56	0	1.1136	0
Tb927.8.780	hypothetical protein, conserved	ZUnknown	1		132	172	559	1154	132	172	559	1154	13.9	14.8	29.9	39.8	2.15	2.69	2.15	0	0.8272	0
Tb927.10.5180	TPR-repeat-containing chaperone protein DNAJ, putative	Chaperone	1.92	4296	338	508	1206	3409	649	975	2316	6545	68.4	84	124	225.9	1.81	2.69	1.81	0	1.1582	0
Tb927.9.9450	ZC3H28	RNA.binding	1	3254	1882	2682	11073	17900	1882	2682	11073	17900	198.2	230.9	593	617.8	2.99	2.68	2.68	0	0.952	0
Tb927.9.11670	hypothetical protein, conserved	ZUnknown	1.11		339	514	1743	3438	376	571	1935	3816	39.6	49.2	103.6	131.7	2.62	2.68	2.62	0	2.2094	0
Tb927.8.3010	hook complex protein Smee1	Cytoskeleton	1		272	340	1352	2276	272	340	1352	2276	28.7	29.3	72.4	78.6	2.53	2.68	2.53	0	1.2578	0
Tb927.11.14640	hypothetical protein, conserved	ZUnknown	1		231	426	1101	2855	231	426	1101	2855	24.3	36.7	59	98.5	2.43	2.68	2.43	0	2.4495	0
Tb927.11.10630	hypothetical protein, conserved	ZUnknown	1		341	414	1542	2761	341	414	1542	2761	35.9	35.6	82.6	95.3	2.3	2.68	2.3	0	1.8754	0
Tb927.9.2550	Domain of unknown function (DUF4457), putative	ZUnknown	1	6232	369	433	1615	2899	369	433	1615	2899	38.9	37.3	86.5	100.1	2.22	2.68	2.22	0	1.1598	0
Tb927.11.12460	hypothetical protein, conserved	ZUnknown	1		253	343	1063	2290	253	343	1063	2290	26.6	29.5	56.9	79	2.14	2.68	2.14	0	1.4714	0
Tb927.1.3890	hypothetical protein	ZUnknown	1		43	75	166	504	43	75	166	504	4.5	6.5	8.9	17.4	1.98	2.68	1.98	0	1.9655	0
Tb927.11.14860	hypothetical protein, conserved	ZUnknown	1		235	245	789	1641	235	245	789	1641	24.8	21.1	42.3	56.6	1.71	2.68	1.71	0	1.47	0
Tb927.7.5050	hypothetical protein, conserved	Cytoskeleton	2.3	3524	461	653	2626	4350	1060	1502	6040	10005	111.7	129.3	323.5	345.3	2.9	2.67	2.67	0	0.9143	0
Tb927.8.5100	hypothetical protein, conserved	Mito.pathway	1		698	848	3332	5650	698	848	3332	5650	73.5	73	178.4	195	2.43	2.67	2.43	0	2.0069	0
Tb927.8.590	carnitine O-palmitoyltransferase, putative	Lipids	1		451	893	2113	5955	451	893	2113	5955	47.5	76.9	113.2	205.5	2.38	2.67	2.38	0	3.1364	0
Tb927.1.1100	BBP109	Cytoskeleton	1.16		266	334	1153	2218	309	387	1337	2573	32.5	33.3	71.6	88.8	2.2	2.67	2.2	0	1.4147	0
Tb927.1.1760	hypothetical transmembrane protein	ZUnknown	1		277	330	1181	2194	277	330	1181	2194	29.2	28.4	63.2	75.7	2.16	2.67	2.16	0	2.9602	0
Tb927.4.2510	multidrug resistance-associated protein, putative,p-glycoprotein (PGPA)	Transporter	1.31	4890	252	329	1014	2191	330	431	1328	2870	34.8	37.1	71.1	99.1	2.04	2.67	2.04	0	3.2796	0
Tb927.3.4450	hypothetical protein, conserved	ZUnknown	1	1399	546	522	1934	3473	546	522	1934	3473	57.5	44.9	103.6	119.9	1.8	2.67	1.8	0	2.0146	0
Tb927.5.3710	Neutral sphingomyelinase	Lipids	1	1976	993	1225	5009	8135	993	1225	5009	8135	104.6	105.5	268.3	280.8	2.56	2.66	2.56	0	2.2913	0
Tb927.4.4140	hypothetical protein, conserved	ZUnknown	1.99	3210	188	266	921	1760	374	529	1833	3502	39.4	45.6	98.2	120.9	2.49	2.66	2.49	0	2.1406	0
Tb927.8.3570	Zinc finger, C3HC4 type (RING finger), putative	Zinc.finger	1	2171	371	400	1426	2651	371	400	1426	2651	39.1	34.4	76.4	91.5	1.95	2.66	1.95	0	3.3333	0
Tb927.5.2960	phosphoribosylpyrophosphate synthetase, putative (PRS)	PPP	1	1694	851	1121	5165	7405	851	1121	5165	7405	89.6	96.5	276.6	255.6	3.09	2.65	2.65	0	1.2164	0
Tb927.10.2880	FAZ26 calcium channel protein, putative	Cytoskeleton	1	8959	725	994	3554	6564	725	994	3554	6564	76.4	85.6	190.3	226.6	2.49	2.65	2.49	0	3.3918	0
Tb927.11.5340	protein kinase, putative	Protein.kinase	1	3027	237	340	1152	2248	237	340	1152	2248	25	29.3	61.7	77.6	2.47	2.65	2.47	0	2.3863	0
Tb927.5.3480	hypothetical protein, conserved	ZUnknown	1	2123	249	319	1021	2111	249	319	1021	2111	26.2	27.5	54.7	72.9	2.09	2.65	2.09	0	2.7391	0
Tb927.10.3400	hypothetical protein, conserved	ZUnknown	1.3		354	256	1039	1696	460	333	1351	2205	48.5	28.7	72.4	76.1	1.49	2.65	1.49	0	1.6462	0
Tb927.10.6580	hypothetical protein	ZUnknown	1	3997	303	475	1611	3125	303	475	1611	3125	31.9	40.9	86.3	107.9	2.71	2.64	2.64	0	1.5219	0
Tb927.11.15140	hypothetical protein, conserved, no domains	Cytoskeleton	1	2473	434	614	2476	4043	434	614	2476	4043	45.7	52.9	132.6	139.5	2.9	2.64	2.64	0	1.008	0
Tb927.8.5790	hypothetical protein	ZUnknown	1		779	1224	4032	8060	779	1224	4032	8060	82.1	105.4	215.9	278.2	2.63	2.64	2.63	0	2.9169	0
Tb927.5.1490	eIF4G1	Translation	1		1391	1527	6777	10074	1391	1527	6777	10074	146.5	131.5	362.9	347.7	2.48	2.64	2.48	0	2.4608	0
Tb927.4.2400	hypothetical protein, conserved	Cytoskeleton	1	4781	650	786	2961	5182	650	786	2961	5182	68.5	67.7	158.6	178.9	2.32	2.64	2.32	0	1.6712	0
Tb927.8.7360	hypothetical protein, conserved	ZUnknown	1	5862	413	584	1878	3843	413	584	1878	3843	43.5	50.3	100.6	132.6	2.31	2.64	2.31	0	2.0278	0
Tb927.10.10160	KPAF4	Mito.pathway	1	1202	318	370	1305	2436	318	370	1305	2436	33.5	31.9	69.9	84.1	2.09	2.64	2.09	0	1.1914	0
Tb927.10.13550	hypothetical protein, conserved	ZUnknown	1	4955	485	576	1945	3799	485	576	1945	3799	51.1	49.6	104.2	131.1	2.04	2.64	2.04	0	1.013	0
Tb927.10.4170	CAP292 Clathrin-associated protein, resembles yeast myosins, homologue of centrosome-associated protein CEP250	Cytoskeleton	1		815	828	3258	5444	815	828	3258	5444	85.8	71.3	174.5	187.9	2.03	2.64	2.03	0	1.1764	0
Tb927.7.7100	hypothetical protein	ZUnknown	1.01	6866	589	827	2216	5436	595	835	2238	5490	62.7	71.9	119.9	189.5	1.91	2.64	1.91	0	2.0545	0
Tb927.9.12040	MT57 or MTr3 cap methyltransferase	RNA.processing	1		279	448	1473	2946	279	448	1473	2946	29.4	38.6	78.9	101.7	2.68	2.63	2.63	0	1.9544	0
Tb927.10.3010	hook complex protein, conserved	Cytoskeleton	1.37	3915	368	582	1949	3822	504	797	2670	5236	53.1	68.6	143	180.7	2.69	2.63	2.63	0	1.6733	0
Tb927.8.6210	PI3 kinase Class (III)	Signalling	1		570	654	2403	4294	570	654	2403	4294	60	56.3	128.7	148.2	2.15	2.63	2.15	0	2.23	0
Tb927.3.3070	3', 5'-cyclic nucleotide phosphodiesterase, putative (PDEC)	Signalling	1		289	445	1612	2912	289	445	1612	2912	30.4	38.3	86.3	100.5	2.84	2.62	2.62	0	1.4234	0
Tb927.1.3450	hypothetical protein, conserved	ZUnknown	1.56		562	745	2760	4865	877	1162	4306	7589	92.4	100.1	230.6	261.9	2.5	2.62	2.5	0	1.6049	0
Tb927.8.5620	ubiquitin carboxyl-terminal hydrolase, putative	Ubiquitin.proteasome	1		438	564	2146	3683	438	564	2146	3683	46.1	48.6	114.9	127.1	2.49	2.62	2.49	0	1.6662	0
Tb927.10.13260	hypothetical protein, conserved	ZUnknown	1.38	4089	581	778	2646	5085	802	1074	3651	7017	84.5	92.5	195.5	242.2	2.31	2.62	2.31	0	2.3054	0
Tb927.11.6260	hypothetical protein, conserved	ZUnknown	1	3343	302	543	1807	3540	302	543	1807	3540	31.8	46.8	96.8	122.2	3.04	2.61	2.61	0	2.3899	0
Tb927.11.9150	hypothetical protein, conserved	Mito.DNA	1	5537	358	516	1641	3353	358	516	1641	3353	37.7	44.4	87.9	115.7	2.33	2.61	2.33	0	2.0828	0
Tb927.11.8160	dynein heavy chain	Cytoskeleton	1	13630	3515	3996	15117	25991	3515	3996	15117	25991	370.3	344.1	809.6	897.1	2.19	2.61	2.19	0	0.8868	0
Tb927.11.3290	p166, Tripartite attachment complex component	Cytoskeleton	1		333	324	1316	2109	333	324	1316	2109	35.1	27.9	70.5	72.8	2.01	2.61	2.01	0	1.5443	0
Tb927.7.3000	Trypanosome-specific kinesin family 2	Cytoskeleton	1		343	357	1286	2312	343	357	1286	2312	36.1	30.7	68.9	79.8	1.91	2.6	1.91	0	1.022	0
Tb927.5.2360	hypothetical protein, conserved	ZUnknown	1.7	5579	198	168	691	1091	337	286	1175	1855	35.5	24.6	62.9	64	1.77	2.6	1.77	0	3.4988	0
Tb927.8.4360	hypothetical protein, conserved	ZUnknown	1		158	188	522	1223	158	188	522	1223	16.6	16.2	28	42.2	1.69	2.6	1.69	0	2.6611	0
Tb927.6.1300	hypothetical protein	ZUnknown	1.04	1658	24	28	76	181	25	29	79	188	2.6	2.5	4.2	6.5	1.62	2.6	1.62	0	0.9844	0
Tb927.11.8170	MPK8 protein kinase	Protein.kinase	1	3418	346	507	1905	3277	346	507	1905	3277	36.4	43.7	102	113.1	2.8	2.59	2.59	0	2.2661	0
Tb927.8.2550	mitochondrial DNA primase (PRI1)	Mito.DNA	1	3929	657	699	3893	4524	657	699	3893	4524	69.2	60.2	208.5	156.1	3.01	2.59	2.59	0	2.227	0
Tb927.11.13360	AAA ATPase, putative	Enzyme	1		895	1174	4607	7578	895	1174	4607	7578	94.3	101.1	246.7	261.6	2.62	2.59	2.59	0	1.2133	0
Tb927.6.850	NOT2	RNA.degradation	1.78	4107	352	603	1828	3896	627	1073	3254	6935	66	92.4	174.3	239.4	2.64	2.59	2.59	0	1.146	0
Tb927.5.1000	ubiquitin-conjugating enzyme e2, putative	Ubiquitin.proteasome	1	1761	856	1022	5272	6608	856	1022	5272	6608	90.2	88	282.3	228.1	3.13	2.59	2.59	0	0.7645	0
Tb927.6.2140	hypothetical protein, conserved	Mito.RNA	1	2290	384	675	1853	4355	384	675	1853	4355	40.4	58.1	99.2	150.3	2.46	2.59	2.46	0	2.092	0
Tb927.11.7130	hypothetical protein, conserved	Cytoskeleton	1		196	329	922	2127	196	329	922	2127	20.6	28.3	49.4	73.4	2.4	2.59	2.4	0	2.4262	0
Tb927.11.13490	hypothetical protein, conserved	ZUnknown	1		251	326	1143	2111	251	326	1143	2111	26.4	28.1	61.2	72.9	2.32	2.59	2.32	0	1.1285	0
Tb927.4.3120	hook complex protein, conserved	Cytoskeleton	1.92		114	134	463	863	219	257	889	1657	23.1	22.1	47.6	57.2	2.06	2.59	2.06	0	1.5254	0
Tb927.11.13410	hypothetical protein, conserved	ZUnknown	1	1435	133	286	824	1841	133	286	824	1841	14	24.6	44.1	63.5	3.15	2.58	2.58	0	2.0999	0
Tb927.4.5110	KKT8 Kinetochore protein	Cell.cycle	1	1650	543	781	2962	5030	543	781	2962	5030	57.2	67.3	158.6	173.6	2.77	2.58	2.58	0	0.6769	0
Tb927.11.7290	pantothenate kinase subunit, putative	Enzyme	2	5747	496	743	2494	4775	992	1486	4988	9550	104.5	128	267.1	329.6	2.56	2.58	2.56	0	2.5808	0
Tb927.11.10460	GINS complex protein, putative	ZUnknown	1	1819	175	261	868	1681	175	261	868	1681	18.4	22.5	46.5	58	2.53	2.58	2.53	0	2.1364	0
Tb927.9.14280	hypothetical protein, conserved	ZUnknown	1		512	807	2473	5191	512	807	2473	5191	53.9	69.5	132.4	179.2	2.46	2.58	2.46	0	1.3107	0
Tb927.10.12670	Hypothetical conserved in trypanosoma, Leish match not syntenic	ZUnknown	1	4131	339	446	1591	2871	339	446	1591	2871	35.7	38.4	85.2	99.1	2.39	2.58	2.39	0	1.1725	0
Tb927.10.5350	IAD-4 inner arm dynein heavy chain	Cytoskeleton	1.95	12840	1644	1857	7577	11974	3206	3621	14775	23349	337.7	311.8	791.3	805.9	2.34	2.58	2.34	0	1.0559	0
Tb927.8.4240	hypothetical protein, conserved	Mito.pathway	1		547	720	2424	4634	547	720	2424	4634	57.6	62	129.8	159.9	2.25	2.58	2.25	0	1.5421	0
Tb927.5.1550	mitochondrial carrier protein, MCP23	Mito.transport	1	1824	663	877	2731	5650	663	877	2731	5650	69.8	75.5	146.3	195	2.09	2.58	2.09	0	2.2941	0
Tb927.10.15610	zinc finger protein, putative	Zinc.finger	1		241	267	870	1722	241	267	870	1722	25.4	23	46.6	59.4	1.83	2.58	1.83	0	1.8126	0
Tb927.8.870	serine/threonine kinase, putative,protein kinase, putative	Protein.kinase	1	5945	668	511	2155	3284	668	511	2155	3284	70.4	44	115.4	113.3	1.64	2.58	1.64	0	5.955	0
Tb927.3.1310	hypothetical protein, conserved	ZUnknown	1		387	572	1927	3657	387	572	1927	3657	40.8	49.3	103.2	126.2	2.53	2.57	2.53	0	#N/A	0
Tb927.5.3850	XRNE	rRNA.tRNA.process	1	3074	691	768	2863	4931	691	768	2863	4931	72.8	66.1	153.3	170.2	2.11	2.57	2.11	0	1.6007	0
Tb927.10.3800	predicted RING finger protein	ZUnknown	1.07	3339	250	316	831	2029	268	338	889	2171	28.2	29.1	47.6	74.9	1.69	2.57	1.69	0	1.1924	0
Tb927.11.10370	glycosyl hydrolase-like protein	Glycans	1	4910	168	283	1114	1811	168	283	1114	1811	17.7	24.4	59.7	62.5	3.37	2.56	2.56	0	2.8442	0
Tb927.11.11640	DNA replication licensing factor MCM6	DNA	1		259	406	1297	2599	259	406	1297	2599	27.3	35	69.5	89.7	2.55	2.56	2.55	0	1.6627	0
Tb927.7.3850	hypothetical protein, conserved	ZUnknown	1		265	405	1297	2590	265	405	1297	2590	27.9	34.9	69.5	89.4	2.49	2.56	2.49	0	2.3685	0
Tb927.9.8030	hypothetical protein, conserved	ZUnknown	1		323	288	1485	1843	323	288	1485	1843	34	24.8	79.5	63.6	2.34	2.56	2.34	0	3.3698	0
Tb927.6.3280	cyclosome subunit 1, putative	Cell.cycle	1	5784	748	1406	3258	8971	748	1406	3258	8971	78.8	121.1	174.5	309.6	2.21	2.56	2.21	0	1.3412	0
Tb927.11.5370	hypothetical protein, conserved	ZUnknown	1		158	195	632	1247	158	195	632	1247	16.6	16.8	33.8	43	2.04	2.56	2.04	0	2.3587	0
Tb927.10.5970	predicted zinc finger protein	ZUnknown	2.03	3528	118	155	460	992	240	315	934	2014	25.3	27.1	50	69.5	1.98	2.56	1.98	0	1.498	0
Tb927.7.480	hypothetical protein, conserved	ZUnknown	1	4058	334	480	1436	3056	334	480	1436	3056	35.2	41.3	76.9	105.5	2.18	2.55	2.18	0	3.2839	0
Tb927.4.870	dynein heavy chain DNAH10 IAD-1alpha inner arm dynein heavy chain	Cytoskeleton	1	14457	2893	3225	11527	20548	2893	3225	11527	20548	304.7	277.7	617.3	709.2	2.03	2.55	2.03	0	0.898	0
Tb927.9.9190	exocyst complex component Exo70	Vesicular.transport	1.02		430	429	1431	2727	439	438	1460	2782	46.2	37.7	78.2	96	1.69	2.55	1.69	0	1.4997	0
Tb927.8.2420	hypothetical protein, conserved	ZUnknown	1	1472	105	179	587	1134	105	179	587	1134	11.1	15.4	31.4	39.1	2.83	2.54	2.54	0	2.593	0
Tb927.4.1660	mitochondrial carrier protein, MCP5a ATP/ADP carrier	Mito.transport	1	3554	435	549	2340	3477	435	549	2340	3477	45.8	47.3	125.3	120	2.74	2.54	2.54	0	2.4869	0
Tb927.11.7870	hypothetical protein, conserved	ZUnknown	1	2374	293	476	1504	3015	293	476	1504	3015	30.9	41	80.5	104.1	2.61	2.54	2.54	0	1.9977	0
Tb927.11.3030	phosphoribosylpyrophosphate synthetase, putative (PRS)	PPP	1	1647	1966	1838	12536	11632	1966	1838	12536	11632	207.1	158.3	671.4	401.5	3.24	2.54	2.54	0	1.5302	0
Tb927.11.2470	aminopeptidase, putative,metallo-peptidase, Clan MF, Family M17	Protease	1	2579	954	1005	4931	6364	954	1005	4931	6364	100.5	86.5	264.1	219.7	2.63	2.54	2.54	0	0.9803	0
Tb927.11.980	TbNup158 Outer ring, FG Nup facing both sides	Nuclear.transport	1.32	5105	1673	2467	11148	15598	2208	3256	14715	20589	232.6	280.4	788	710.6	3.39	2.54	2.54	0	0.7417	0
Tb927.10.13040	ACP4, GRESAG 4-like	GRESAG	1.03	7141	392	443	1781	2805	404	456	1834	2889	42.6	39.3	98.2	99.7	2.31	2.54	2.31	0	2.935	0
Tb927.7.5220	Forkhead Kinase	Protein.kinase	1	5622	336	543	1513	3443	336	543	1513	3443	35.4	46.8	81	118.8	2.29	2.54	2.29	0	2.2007	0
Tb927.11.9310	tRNA pseudouridine synthase, putative	rRNA.tRNA.process	1	2745	262	357	1152	2259	262	357	1152	2259	27.6	30.7	61.7	78	2.24	2.54	2.24	0	1.932	0
Tb927.11.6760	leucine-rich repeat protein (LRRP)	LRRP	1	2353	359	558	1521	3535	359	558	1521	3535	37.8	48	81.5	122	2.15	2.54	2.15	0	1.6957	0
Tb927.8.2750	hypothetical protein, conserved	ZUnknown	1		437	677	1836	4286	437	677	1836	4286	46	58.3	98.3	147.9	2.14	2.54	2.14	0	2.5111	0
Tb927.6.2760	hypothetical protein, conserved	ZUnknown	1.3	4921	400	663	1622	4201	520	862	2109	5461	54.8	74.2	112.9	188.5	2.06	2.54	2.06	0	1.9966	0
Tb927.1.4650	cyclin-like F-box protein (CFB2)	Ubiquitin.proteasome	1.52		207	400	767	2527	315	608	1166	3841	33.2	52.4	62.4	132.6	1.88	2.54	1.88	0	6.3998	0
Tb927.10.9080	pteridine transporter, putative	Transporter	1	3434	58015	48289	210853	305426	58015	48289	210853	305426	6111	4158.2	11292	10541.9	1.85	2.54	1.85	0	2.6802	0
Tb927.5.2480	hypothetical protein, conserved	ZUnknown	1	4905	368	350	1162	2216	368	350	1162	2216	38.8	30.1	62.2	76.5	1.6	2.54	1.6	0	4.7806	0
Tb927.6.620	hypothetical protein, conserved	ZUnknown	1	8573	2211	3904	10751	24652	2211	3904	10751	24652	232.9	336.2	575.8	850.9	2.47	2.53	2.47	0	1.3483	0
Tb927.9.7480	hypothetical protein, conserved	ZUnknown	1	2680	587	719	2791	4530	587	719	2791	4530	61.8	61.9	149.5	156.4	2.42	2.53	2.42	0	1.4361	0
Tb927.10.3630	hypothetical protein, conserved	ZUnknown	1.23	2759	66	102	305	644	81	125	375	792	8.5	10.8	20.1	27.3	2.36	2.53	2.36	0	1.5325	0
Tb927.11.3390	hypothetical protein, conserved, HECT E3 ligase at C-terminus	Ubiquitin.proteasome	1	13719	1909	2490	8574	15732	1909	2490	8574	15732	201.1	214.4	459.2	543	2.28	2.53	2.28	0	1.3104	0
Tb927.11.2830	hypothetical protein, conserved, no domains	ZUnknown	1		307	424	1377	2677	307	424	1377	2677	32.3	36.5	73.7	92.4	2.28	2.53	2.28	0	0.9056	0
Tb927.1.760	wd40 repeat domain-containing protein	ZUnknown	1		157	244	701	1538	157	244	701	1538	16.5	21	37.5	53.1	2.27	2.53	2.27	0	1.5148	0
Tb927.11.8150	protein kinase, putative	Protein.kinase	1.44	4365	413	570	1788	3604	595	821	2575	5190	62.7	70.7	137.9	179.1	2.2	2.53	2.2	0	1.67	0
Tb927.4.420	TOR2 protein kinase	Protein.kinase	1.14	7943	639	702	2565	4429	728	800	2924	5049	76.7	68.9	156.6	174.3	2.04	2.53	2.04	0	2.028	0
Tb927.7.1420	hypothetical protein, conserved	ZUnknown	1	6193	265	380	1027	2399	265	380	1027	2399	27.9	32.7	55	82.8	1.97	2.53	1.97	0	2.0687	0
Tb927.9.3400	endo-beta-N-acetylglucosaminidase, putative	Glycans	1		919	978	4297	6144	919	978	4297	6144	96.8	84.2	230.1	212.1	2.38	2.52	2.38	0	1.3305	0
Tb927.4.3170	hypothetical protein, conserved	ZUnknown	1	3514	200	267	929	1678	200	267	929	1678	21.1	23	49.8	57.9	2.36	2.52	2.36	0	3.054	0
Tb927.11.14230	Vps23 core domain containing protein, putative	ZUnknown	1	2014	283	360	1287	2260	283	360	1287	2260	29.8	31	68.9	78	2.31	2.52	2.31	0	2.0157	0
Tb927.11.8240	TPR repeat, putative	ZUnknown	1		226	205	807	1292	226	205	807	1292	23.8	17.7	43.2	44.6	1.82	2.52	1.82	0	2.036	0
Tb927.10.6700	KKIP3	Cell.cycle	1.58		116	213	672	1336	183	337	1062	2111	19.3	29	56.9	72.9	2.95	2.51	2.51	0	1.3885	0
Tb927.8.5110	hypothetical protein, conserved	ZUnknown	1	6409	3189	3562	14109	22277	3189	3562	14109	22277	335.9	306.7	755.6	768.9	2.25	2.51	2.25	0	5.0393	0
Tb927.10.12120	hypothetical protein, conserved, TPR domain	ZUnknown	1.38		621	759	2578	4759	857	1047	3558	6567	90.3	90.2	190.5	226.7	2.11	2.51	2.11	0	1.6582	0
Tb927.11.8780	hypothetical protein, conserved	ZUnknown	1	2088	273	387	1115	2426	273	387	1115	2426	28.8	33.3	59.7	83.7	2.07	2.51	2.07	0	1.7013	0
Tb927.8.4350	hypothetical protein, conserved	ZUnknown	1.33		91	125	364	782	121	166	484	1040	12.7	14.3	25.9	35.9	2.04	2.51	2.04	0	2.9456	0
Tb927.6.2030	protein kinase, putative	Protein.kinase	1	5939	1184	2010	4299	12609	1184	2010	4299	12609	124.7	173.1	230.2	435.2	1.85	2.51	1.85	0	2.6641	0
Tb927.9.9280	hypothetical protein, conserved	ZUnknown	1	1872	513	780	2542	4870	513	780	2542	4870	54	67.2	136.1	168.1	2.52	2.5	2.5	0	1.9835	0
Tb927.10.7930	2,3-bisphosphoglycerate-independent phosphoglycerate mutase (PGAM)	Glucose.glycerol	1	2578	1598	2060	9055	12850	1598	2060	9055	12850	168.3	177.4	484.9	443.5	2.88	2.5	2.5	0	0.734	0
Tb927.4.3030	hypothetical protein, conserved	ZUnknown	1.98	1592	130	189	619	1179	257	374	1226	2334	27.1	32.2	65.7	80.6	2.42	2.5	2.42	0	2.803	0
Tb927.11.9190	protein kinase, putative	Protein.kinase	1		509	766	2255	4775	509	766	2255	4775	53.6	66	120.8	164.8	2.25	2.5	2.25	0	1.5115	0
Tb927.6.3090	XMAP215, matches microtubule-associated proteins	Cytoskeleton	1		1358	2097	5913	13089	1358	2097	5913	13089	143	180.6	316.7	451.8	2.21	2.5	2.21	0	2.0621	0
Tb927.3.1650	hypothetical protein	ZUnknown	1		98	70	196	436	98	70	196	436	10.3	6	10.5	15	1.02	2.5	1.02	0	2.3685	0
Tb927.8.2440	hypothetical protein, conserved	ZUnknown	1	827	119	191	683	1181	119	191	683	1181	12.5	16.4	36.6	40.8	2.93	2.49	2.49	0	1.1273	0
Tb927.10.12820	Cysteine proteinase domains by interpro but not NCBI	ZUnknown	1.01	4708	655	1232	3027	7658	662	1244	3057	7735	69.7	107.1	163.7	267	2.35	2.49	2.35	0	0.6809	0
Tb927.3.1190	hypothetical protein, conserved	ZUnknown	1		999	1313	4603	8164	999	1313	4603	8164	105.2	113.1	246.5	281.8	2.34	2.49	2.34	0	1.3125	0
Tb927.11.1630	Mitchondrial LSU ribosomal protein	Mito.translation	1		555	631	2519	3923	555	631	2519	3923	58.5	54.3	134.9	135.4	2.31	2.49	2.31	0	1.8288	0
Tb927.4.5020	RNA polymerase IIA largest subunit (RPB1)	RNA.synthesis	2.1	5761	1170	1353	5153	8391	2457	2841	10821	17621	258.8	244.6	579.5	608.2	2.24	2.49	2.24	0	1.24	0
Tb927.10.6540	kinetoplastid-specific phospho-protein phosphatase, putative	Protein.phosphatase	1.88	3162	107	117	424	725	201	220	797	1363	21.2	18.9	42.7	47	2.01	2.49	2.01	0	1.691	0
Tb927.11.16120	hypothetical protein, conserved	ZUnknown	1		228	323	870	2003	228	323	870	2003	24	27.8	46.6	69.1	1.94	2.49	1.94	0	1.798	0
Tb927.11.2040	protein kinase, putative	Protein.kinase	1		178	290	849	1795	178	290	849	1795	18.7	25	45.5	62	2.43	2.48	2.43	0	0.96	0
Tb927.8.6370	Flagellar pocket collar protein FPC4	Cytoskeleton	1	3812	296	368	1400	2274	296	368	1400	2274	31.2	31.7	75	78.5	2.4	2.48	2.4	0	1.6659	0
Tb927.10.14410	leucine-rich repeat protein (LRRP)	LRRP	1		529	721	2340	4464	529	721	2340	4464	55.7	62.1	125.3	154.1	2.25	2.48	2.25	0	1.6598	0
Tb927.11.14210	conserved protein	ZUnknown	1	5194	1020	1354	4411	8395	1020	1354	4411	8395	107.4	116.6	236.2	289.8	2.2	2.48	2.2	0	1.0263	0
Tb927.8.7770	aldehyde dehydrogenase family, putative	ZUnknown	1	3664	209	388	845	2397	209	388	845	2397	22	33.4	45.3	82.7	2.05	2.48	2.05	0	3.2268	0
Tb927.11.5700	hypothetical protein, conserved	ZUnknown	1		805	982	3207	6064	805	982	3207	6064	84.8	84.6	171.7	209.3	2.02	2.48	2.02	0	1.3718	0
Tb927.2.3620	GTP-binding elongation factor Tu family, putative	Translation	1	3182	254	348	1010	2158	254	348	1010	2158	26.8	30	54.1	74.5	2.02	2.48	2.02	0	1.3247	0
Tb927.8.2060	Concanavalin A-like lectin/glucanases superfamily/Beige/BEACH domain containing protein, putative	ZUnknown	1	9177	961	1354	3682	8370	961	1354	3682	8370	101.2	116.6	197.2	288.9	1.95	2.48	1.95	0	1.7317	0
Tb927.7.5590	Domain of unknown function (DUF3883), putative	ZUnknown	1	5777	752	861	2656	5334	752	861	2656	5334	79.2	74.1	142.2	184.1	1.8	2.48	1.8	0	1.6347	0
Tb927.3.1320	hypothetical protein, conserved	ZUnknown	1	3719	603	810	2724	4999	603	810	2724	4999	63.5	69.7	145.9	172.5	2.3	2.47	2.3	0	2.0637	0
Tb927.7.3160	dynein heavy chain, cytosolic, Dynein DYNC1HI Cyto1 clathrin-associated	Vesicular.transport	1.07	16306	1463	1864	6194	11471	1565	1994	6628	12274	164.8	171.7	355	423.6	2.15	2.47	2.15	0	1.5282	0
Tb927.4.1000	hypothetical protein, conserved	ZUnknown	1	4231	870	962	3513	5929	870	962	3513	5929	91.6	82.8	188.1	204.6	2.05	2.47	2.05	0	2.4029	0
Tb927.7.7320	hypothetical protein, conserved	ZUnknown	1	3191	231	313	893	1927	231	313	893	1927	24.3	27	47.8	66.5	1.97	2.47	1.97	0	2.5772	0
Tb927.9.4130	hypothetical protein, conserved	ZUnknown	1		1547	1604	5890	9879	1547	1604	5890	9879	163	138.1	315.4	341	1.94	2.47	1.94	0	3.3635	0
Tb927.11.5130	hypothetical protein, conserved	ZUnknown	1	2171	180	308	910	1893	180	308	910	1893	19	26.5	48.7	65.3	2.56	2.46	2.46	0	2.2433	0
Tb927.4.2730	Kinesin, kinesin-12	Cytoskeleton	1	3752	305	382	1378	2346	305	382	1378	2346	32.1	32.9	73.8	81	2.3	2.46	2.3	0	1.7042	0
Tb927.4.2430	Endonuclease/Exonuclease/phosphatase family, putative	ZUnknown	1		363	465	1631	2846	363	465	1631	2846	38.2	40	87.3	98.2	2.29	2.46	2.29	0	1.6118	0
Tb927.10.15360	hypothetical protein, conserved, weak DEAD domain/P-loop hydrolase	ZUnknown	1.22		1179	1339	5253	8223	1438	1634	6409	10032	151.5	140.7	343.2	346.3	2.27	2.46	2.27	0	1.5587	0
Tb927.6.3240	hypothetical protein, conserved	ZUnknown	1		571	875	2318	5361	571	875	2318	5361	60.1	75.3	124.1	185	2.06	2.46	2.06	0	1.5153	0
Tb927.9.14130	hypothetical protein, conserved	ZUnknown	1	2477	258	316	925	1941	258	316	925	1941	27.2	27.2	49.5	67	1.82	2.46	1.82	0	2.6441	0
Tb927.6.740	ATP-dependent DEAD/H RNA helicase, putative, no clear yeast homologue, DRBD3 interaction	RNA.helicase	1	5695	973	1977	4582	12099	973	1977	4582	12099	102.5	170.2	245.4	417.6	2.39	2.45	2.39	0	1.3696	0
Tb927.11.6810	tubulin-tyrsoine ligase-like protein, putative (TTL)	Cytoskeleton	1.14		580	713	2559	4363	661	813	2917	4974	69.6	70	156.2	171.7	2.24	2.45	2.24	0	1.6675	0
Tb927.7.7120	kinesin	Cytoskeleton	1.04	5293	342	600	1484	3660	356	624	1543	3806	37.5	53.7	82.6	131.4	2.2	2.45	2.2	0	2.2105	0
Tb927.7.2810	hypothetical protein, conserved, trypanosome-specific	ZUnknown	1	1113	380	538	1607	3283	380	538	1607	3283	40	46.3	86.1	113.3	2.15	2.45	2.15	0	1.5099	0
Tb927.4.4100	hypothetical protein, conserved	ZUnknown	1		229	399	920	2441	229	399	920	2441	24.1	34.4	49.3	84.3	2.05	2.45	2.05	0	1.9554	0
Tb927.8.7580	RING-variant domain containing protein, putative	ZUnknown	1	4645	176	224	707	1369	176	224	707	1369	18.5	19.3	37.9	47.3	2.05	2.45	2.05	0	1.541	0
Tb927.3.2610	GPI inositol deacylase 2 (GPIdeAc2)	GPI.anchors	1	2953	95	139	368	852	95	139	368	852	10	12	19.7	29.4	1.97	2.45	1.97	0	2.5561	0
Tb927.7.1700	hypothetical protein, conserved	ZUnknown	1.33	2567	353	274	1038	1674	469	364	1381	2226	49.4	31.3	74	76.8	1.5	2.45	1.5	0	3.5468	0
Tb927.8.1300	hypothetical protein, conserved	ZUnknown	1	5202	228	363	1158	2216	228	363	1158	2216	24	31.3	62	76.5	2.58	2.44	2.44	0	1.5967	0
Tb927.3.4020	PI4 kinase	Signalling	1		732	1246	3873	7585	732	1246	3873	7585	77.1	107.3	207.4	261.8	2.69	2.44	2.44	0	1.3723	0
Tb927.5.3320	protein kinase, putative	Protein.kinase	1	4909	164	264	703	1604	164	264	703	1604	17.3	22.7	37.6	55.4	2.17	2.44	2.17	0	2.4478	0
Tb927.10.14480	hypothetical protein, conserved	ZUnknown	1.08	4934	411	511	1758	3116	444	552	1899	3365	46.8	47.5	101.7	116.1	2.17	2.44	2.17	0	1.2449	0
Tb927.6.1480	hypothetical protein, conserved	ZUnknown	1	4965	1495	2597	6031	15811	1495	2597	6031	15811	157.5	223.6	323	545.7	2.05	2.44	2.05	0	1.7256	0
Tb927.11.7220	C-terminal BEACH domains, role in protein sorting, similar to yeast Bph1 but not top hit.	Lysosome	1.92		358	484	1404	2951	687	929	2696	5666	72.4	80	144.4	195.6	1.99	2.44	1.99	0	1.2643	0
Tb927.10.8740	hypothetical protein	ZUnknown	1		293	282	1103	1716	293	282	1103	1716	30.9	24.3	59.1	59.2	1.91	2.44	1.91	0	3.4312	0
Tb927.10.6150	neurobeachin/beige protein, putative	Lysosome	1.8		515	693	1888	4219	927	1247	3398	7594	97.6	107.4	182	262.1	1.86	2.44	1.86	0	1.7325	0
Tb927.4.4900	hypothetical protein	ZUnknown	1	2772	391	479	1349	2914	391	479	1349	2914	41.2	41.2	72.2	100.6	1.75	2.44	1.75	0	1.903	0
Tb927.10.14550	DED1-1, ATP-dependent DEAD/H RNA helicase, VASA homologue; strongest yeast match is to DBP1	Translation	1.43		1884	2420	9919	14673	2694	3461	14184	20982	283.8	298	759.6	724.2	2.68	2.43	2.43	0	2.6228	0
Tb927.9.5490	cation transporter, putative	Ions	1		388	692	2219	4194	388	692	2219	4194	40.9	59.6	118.8	144.8	2.9	2.43	2.43	0	1.8373	0
Tb927.4.3910	kinesin Kif13-4	Cytoskeleton	1.32	4165	321	540	1670	3268	424	713	2204	4314	44.7	61.4	118	148.9	2.64	2.43	2.43	0	1.6523	0
Tb927.2.2430	CK2A2 casein kinase II	Protein.kinase	1	3293	636	741	2876	4490	636	741	2876	4490	67	63.8	154	155	2.3	2.43	2.3	0	1.8421	0
Tb927.9.4630	hypothetical protein, conserved	ZUnknown	1		512	622	2172	3778	512	622	2172	3778	53.9	53.6	116.3	130.4	2.16	2.43	2.16	0	2.0741	0
Tb927.10.5240	cAMP binding protein, putative	ZUnknown	2.01	7941	596	736	2493	4461	1198	1479	5011	8967	126.2	127.4	268.4	309.5	2.13	2.43	2.13	0	1.4205	0
Tb927.5.1600	hypothetical protein, conserved	ZUnknown	1	4453	420	567	1705	3438	420	567	1705	3438	44.2	48.8	91.3	118.7	2.07	2.43	2.07	0	1.6047	0
Tb927.8.8270	hypothetical protein, conserved	ZUnknown	1	4725	126	157	478	951	126	157	478	951	13.3	13.5	25.6	32.8	1.92	2.43	1.92	0	1.3781	0
Tb927.2.2340	Glycerophosphoryl diester phosphodiesterase family, putative	ZUnknown	1	4588	900	850	3249	5155	900	850	3249	5155	94.8	73.2	174	177.9	1.84	2.43	1.84	0	2.1486	0
Tb927.10.5600	hypothetical protein, conserved	ZUnknown	1		173	216	613	1309	173	216	613	1309	18.2	18.6	32.8	45.2	1.8	2.43	1.8	0	1.9081	0
Tb927.5.3250	hypothetical protein, conserved, no clear yeast or human matches	ZUnknown	1	5608	1145	1494	5574	9026	1145	1494	5574	9026	120.6	128.6	298.5	311.5	2.48	2.42	2.42	0	#N/A	0
Tb927.11.12430	cell division cycle phosphatase 14, putative	Cell.cycle	1		795	1115	3591	6738	795	1115	3591	6738	83.7	96	192.3	232.6	2.3	2.42	2.3	0	1.3553	0
Tb927.8.4050	flagellar membrane protein that interacts with FLA1, similar to FLA3	Membrane.protein	2.06	3046	550	447	2165	2695	1133	921	4460	5552	119.3	79.3	238.9	191.6	2	2.42	2	0	2.4465	0
Tb927.5.710	hypothetical protein, conserved	ZUnknown	1		386	798	2032	4794	386	798	2032	4794	40.7	68.7	108.8	165.5	2.67	2.41	2.41	0	2.5524	0
Tb927.8.1240	electron transfer flavoprotein-ubiquinone oxidoreductase, putative	Mito.e.transport	1		246	327	1345	1974	246	327	1345	1974	25.9	28.2	72	68.1	2.78	2.41	2.41	0	1.8003	0
Tb927.10.7890	hypothetical protein, conserved	ZUnknown	1.35	3161	613	670	2560	4036	828	905	3456	5449	87.2	77.9	185.1	188.1	2.12	2.41	2.12	0	2.4155	0
Tb927.10.15240	hypothetical protein, conserved	ZUnknown	1.56	3856	345	402	1227	2416	538	627	1914	3769	56.7	54	102.5	130.1	1.81	2.41	1.81	0	2.1502	0
Tb927.7.1150	hypothetical protein, conserved	ZUnknown	1		251	451	1217	2696	251	451	1217	2696	26.4	38.8	65.2	93.1	2.47	2.4	2.4	0	1.8417	0
Tb927.4.2610	hypothetical protein	ZUnknown	1.37		206	288	1001	1728	282	395	1371	2367	29.7	34	73.4	81.7	2.47	2.4	2.4	0	1.1769	0
Tb927.10.1230	ESP23 enriched in surface proteome	Membrane.protein	1	1225	194	289	984	1730	194	289	984	1730	20.4	24.9	52.7	59.7	2.58	2.4	2.4	0	0.9192	0
Tb927.10.12940	predicted zinc finger protein	Zinc.finger	1.72	2124	140	248	942	1489	241	427	1620	2561	25.4	36.8	86.8	88.4	3.42	2.4	2.4	0	0.8338	0
Tb927.11.15460	ATP-dependent DEAD/H RNA helicase, putative, no clear yeast homologue	RNA.helicase	1.17	2848	465	566	2150	3386	544	662	2516	3962	57.3	57	134.7	136.8	2.35	2.4	2.35	0	1.758	0
Tb927.10.9210	hypothetical protein, conserved	ZUnknown	1		137	248	626	1487	137	248	626	1487	14.4	21.4	33.5	51.3	2.33	2.4	2.33	0	1.7655	0
Tb927.3.3110	Nuclear condensing complex subunits, C-term domain containing protein, putative	ZUnknown	1		706	915	3169	5488	706	915	3169	5488	74.4	78.8	169.7	189.4	2.28	2.4	2.28	0	0.9142	0
Tb927.10.12140	hypothetical protein, conserved	ZUnknown	1	2835	154	277	675	1658	154	277	675	1658	16.2	23.9	36.1	57.2	2.23	2.4	2.23	0	2.1866	0
Tb927.11.2210	diacylglycerol acyltransferase, putative	Lipids	1	6841	297	417	1258	2501	297	417	1258	2501	31.3	35.9	67.4	86.3	2.15	2.4	2.15	0	2.986	0
Tb927.7.1240	Sphingosine kinase	Lipids	1	3784	585	588	2403	3519	585	588	2403	3519	61.6	50.6	128.7	121.5	2.09	2.4	2.09	0	1.3623	0
Tb927.5.3050	poly(ADP-ribose) polymerase, putative	DNA	1	2509	772	402	3062	2407	772	402	3062	2407	81.3	34.6	164	83.1	2.02	2.4	2.02	0	1.5188	0
Tb927.8.2390	hypothetical protein, conserved	ZUnknown	1	5701	605	788	2298	4721	605	788	2298	4721	63.7	67.9	123.1	162.9	1.93	2.4	1.93	0	1.2653	0
Tb927.1.3290	hypothetical protein, conserved	ZUnknown	1	3127	367	576	1789	3439	367	576	1789	3439	38.7	49.6	95.8	118.7	2.48	2.39	2.39	0	2.1689	0
Tb927.11.1030	KKT7 Kinetochore protein	Cell.cycle	1	2885	588	914	2974	5460	588	914	2974	5460	61.9	78.7	159.3	188.5	2.57	2.39	2.39	0	1.0678	0
Tb927.6.2550	TRRM2	RNA.binding	1	5235	768	1200	3483	7142	768	1200	3483	7142	80.9	103.3	186.5	246.5	2.31	2.39	2.31	0	1.4267	0
Tb927.8.7760	hypothetical protein, conserved, collagen-binding domain, quite serine-rich	ZUnknown	1.03	4046	136	187	582	1115	140	193	599	1148	14.7	16.6	32.1	39.6	2.18	2.39	2.18	0	1.755	0
Tb927.7.3350	palmitoyl acyltransferase 11, putative	Lipids	1	2158	254	307	994	1824	254	307	994	1824	26.8	26.4	53.2	63	1.99	2.39	1.99	0	#N/A	0
Tb927.11.2860	hypothetical protein, conserved, WD40 repeats	ZUnknown	1		322	503	1203	3002	322	503	1203	3002	33.9	43.3	64.4	103.6	1.9	2.39	1.9	0	2.4074	0
Tb927.3.3550	hypothetical protein, conserved	ZUnknown	1	4855	309	378	1143	2252	309	378	1143	2252	32.5	32.5	61.2	77.7	1.88	2.39	1.88	0	1.7784	0
Tb927.3.4620	AAA domain containing protein, putative	ZUnknown	1		975	991	3480	5902	975	991	3480	5902	102.7	85.3	186.4	203.7	1.81	2.39	1.81	0	1.9209	0
Tb927.10.5510	endonuclease/exonuclease/phosphatase, putative	DNA	1	2941	120	192	424	1145	120	192	424	1145	12.6	16.5	22.7	39.5	1.8	2.39	1.8	0	2.1642	0
Tb927.11.11580	hypothetical protein, conserved	ZUnknown	1	2220	336	371	1144	2209	336	371	1144	2209	35.4	31.9	61.3	76.2	1.73	2.39	1.73	0	1.9463	0
Tb927.3.2440	AEK1	Protein.kinase	1.84	1582	573	484	1879	2889	1054	891	3457	5316	111	76.7	185.1	183.5	1.67	2.39	1.67	0	1.9276	0
Tb927.11.1220	hypothetical protein, conserved	ZUnknown	1	3058	336	329	958	1963	336	329	958	1963	35.4	28.3	51.3	67.8	1.45	2.39	1.45	0	2.0786	0
Tb927.10.11630	PSP1 C-terminal conserved region, putative	ZUnknown	1.38		485	697	2455	4139	669	962	3388	5712	70.5	82.8	181.4	197.2	2.57	2.38	2.38	0	4.2715	0
Tb927.11.4180	PSP1 C-terminal conserved region, putative	ZUnknown	1	5086	769	715	3274	4251	769	715	3274	4251	81	61.6	175.3	146.7	2.16	2.38	2.16	0	1.1771	0
Tb927.3.3740	Zinc-finger double-stranded RNA-binding, putative	ZUnknown	1	3226	390	521	1632	3095	390	521	1632	3095	41.1	44.9	87.4	106.8	2.13	2.38	2.13	0	2.0898	0
Tb927.10.4470	hypothetical protein, conserved	ZUnknown	2.21	3412	511	668	2068	3974	1129	1476	4570	8783	118.9	127.1	244.7	303.1	2.06	2.38	2.06	0	2.2238	0
Tb927.4.3160	Dihydroxyacetonephosphate acyltransferase	Lipids	1	4829	744	876	2807	5193	744	876	2807	5193	78.4	75.4	150.3	179.2	1.92	2.38	1.92	0	1.9713	0
Tb927.10.9600	protein kinase, putative,tyrosine protein kinase, putative	Protein.kinase	1		833	1086	3132	6439	833	1086	3132	6439	87.7	93.5	167.7	222.2	1.91	2.38	1.91	0	2.0694	0
Tb927.5.3660	hypothetical protein, conserved	ZUnknown	1	2425	118	149	328	885	118	149	328	885	12.4	12.8	17.6	30.5	1.42	2.38	1.42	0	1.2816	0
Tb927.10.3890	phosphatidylinositol-4-phosphate 5-kinase, putative	Signalling	1	3215	434	677	2079	4011	434	677	2079	4011	45.7	58.3	111.3	138.4	2.44	2.37	2.37	0	#N/A	0
Tb927.4.1980	hypothetical protein, conserved	ZUnknown	1	2621	553	815	2510	4819	553	815	2510	4819	58.3	70.2	134.4	166.3	2.31	2.37	2.31	0	2.7295	0
Tb927.9.12360	RBP35	RNA.binding	1.01		1182	1532	5322	9046	1194	1547	5375	9136	125.8	133.2	287.9	315.3	2.29	2.37	2.29	0	6.9656	0
Tb927.4.4230	RBP31	RNA.binding	1	6606	287	357	1184	2113	287	357	1184	2113	30.2	30.7	63.4	72.9	2.1	2.37	2.1	0	3.5289	0
Tb927.8.2370	DCL1	RNA.degradation	1.07		615	733	2485	4325	658	784	2659	4628	69.3	67.5	142.4	159.7	2.05	2.37	2.05	0	1.8482	0
Tb927.11.10720	hypothetical protein, conserved	Mito.pathway	1	3092	644	1081	2583	6392	644	1081	2583	6392	67.8	93.1	138.3	220.6	2.04	2.37	2.04	0	1.7887	0
Tb927.7.710	heat shock 70 kDa protein, putative (HSP70.4)	Chaperone	1	2862	3087	2817	12348	16639	3087	2817	12348	16639	325.2	242.6	661.3	574.3	2.03	2.37	2.03	0	0.5156	0
Tb927.10.7290	Flagellar Member 2 (FLAM2)	Cytoskeleton	1.1	4906	1524	1581	6034	9360	1676	1739	6637	10296	176.5	149.7	355.4	355.4	2.01	2.37	2.01	0	1.6079	0
Tb927.1.4020	hypothetical protein	ZUnknown	1		322	426	1166	2514	322	426	1166	2514	33.9	36.7	62.4	86.8	1.84	2.37	1.84	0	4.4428	0
Tb927.10.12060	hypothetical protein, conserved	ZUnknown	1.19		703	809	2307	4780	837	963	2745	5688	88.2	82.9	147	196.3	1.67	2.37	1.67	0	2.1244	0
Tb927.6.3820	hypothetical protein, conserved	ZUnknown	1	2782	1046	1986	4611	11710	1046	1986	4611	11710	110.2	171	246.9	404.2	2.24	2.36	2.24	0	0.9171	0
Tb927.2.4510	CRK9 cdc2- like protein kinase	RNA.processing	1	4660	733	973	3213	5734	733	973	3213	5734	77.2	83.8	172.1	197.9	2.23	2.36	2.23	0	1.6946	0
Tb927.10.4650	hypothetical protein, conserved	ZUnknown	1		306	477	1288	2805	306	477	1288	2805	32.2	41.1	69	96.8	2.14	2.36	2.14	0	1.9826	0
Tb927.2.2090	hypothetical protein	ZUnknown	1	3774	304	298	1079	1756	304	298	1079	1756	32	25.7	57.8	60.6	1.81	2.36	1.81	0	0.9141	0
Tb927.11.16550	ZC3H46	RNA.binding	1		352	183	1373	1078	352	183	1373	1078	37.1	15.8	73.5	37.2	1.98	2.35	1.98	0	3.6509	0
Tb927.8.3020	hypothetical protein, conserved	ZUnknown	1	7216	874	901	3127	5283	874	901	3127	5283	92.1	77.6	167.5	182.3	1.82	2.35	1.82	0	2.5682	0
Tb927.1.2190	RAPTOR-like (TOR complexes)	Signalling	1	7768	1159	1364	4095	8008	1159	1364	4095	8008	122.1	117.5	219.3	276.4	1.8	2.35	1.8	0	3.4915	0
Tb927.3.4830	hypothetical protein	ZUnknown	1	2504	117	123	412	722	117	123	412	722	12.3	10.6	22.1	24.9	1.8	2.35	1.8	0	3.13	0
Tb927.10.15020	YAK protein kinase	Protein.kinase	1.6	5253	425	424	1470	2487	680	678	2352	3979	71.6	58.4	126	137.3	1.76	2.35	1.76	0	2.0131	0
Tb927.2.6100	hypothetical protein, conserved	ZUnknown	1	1742	1577	1200	4187	7033	1577	1200	4187	7033	166.1	103.3	224.2	242.7	1.35	2.35	1.35	0	1.5409	0
Tb927.11.15980	hypothetical protein, conserved	ZUnknown	1		371	641	1785	3735	371	641	1785	3735	39.1	55.2	95.6	128.9	2.45	2.34	2.34	0	2.0557	0
Tb927.11.5850	RBP38	RNA.binding	1	3963	2038	2860	9991	16702	2038	2860	9991	16702	214.7	246.3	535.1	576.5	2.49	2.34	2.34	0	1.6616	0
Tb927.1.3910	Anaphase promoting complex subunit CDC23	Cell.cycle	1		553	1202	2917	7029	553	1202	2917	7029	58.3	103.5	156.2	242.6	2.68	2.34	2.34	0	1.5236	0
Tb927.6.1920	hypothetical protein, conserved	ZUnknown	1	3298	241	437	1360	2548	241	437	1360	2548	25.4	37.6	72.8	87.9	2.87	2.34	2.34	0	1.0547	0
Tb927.10.4750	hypothetical protein, conserved	ZUnknown	1	3319	837	959	3523	5596	837	959	3523	5596	88.2	82.6	188.7	193.1	2.14	2.34	2.14	0	1.68	0
Tb927.11.12470	hypothetical protein, conserved, possible ARF-GEF domain	Vesicular.transport	1		586	838	2372	4891	586	838	2372	4891	61.7	72.2	127	168.8	2.06	2.34	2.06	0	1.1473	0
Tb927.10.1910	protein kinase, putative,serine/threonine protein kinase, putative	Protein.kinase	1.15		301	368	1158	2142	346	423	1332	2463	36.4	36.4	71.3	85	1.96	2.34	1.96	0	2.3421	0
Tb927.9.4530	hypothetical protein, conserved	ZUnknown	1		440	749	2046	4358	440	749	2046	4358	46.3	64.5	109.6	150.4	2.37	2.33	2.33	0	1.9341	0
Tb927.6.3330	hypothetical protein, conserved	ZUnknown	1	1080	239	491	1172	2857	239	491	1172	2857	25.2	42.3	62.8	98.6	2.49	2.33	2.33	0	1.1703	0
Tb927.3.4710	hypothetical protein, conserved	ZUnknown	1	2528	694	843	3127	4900	694	843	3127	4900	73.1	72.6	167.5	169.1	2.29	2.33	2.29	0	2.0175	0
Tb927.6.890	hypothetical protein, conserved	ZUnknown	1		848	1288	3673	7485	848	1288	3673	7485	89.3	110.9	196.7	258.3	2.2	2.33	2.2	0	1.3196	0
Tb927.10.10100	hypothetical protein, conserved	ZUnknown	1	3020	325	518	1381	3012	325	518	1381	3012	34.2	44.6	74	104	2.16	2.33	2.16	0	2.3635	0
Tb927.3.1550	Rab3 GTPase-activating protein catalytic subunit, putative	Signalling	1	4273	485	650	2028	3788	485	650	2028	3788	51.1	56	108.6	130.7	2.13	2.33	2.13	0	1.3177	0
Tb927.9.5260	ERAD-associated Ring finger E3 ubiquitin-protein ligase HRD1, putative	Ubiquitin.proteasome	1	1966	456	539	1843	3134	456	539	1843	3134	48	46.4	98.7	108.2	2.06	2.33	2.06	0	2.2237	0
Tb927.10.2930	hypothetical protein, conserved	ZUnknown	1.97	4899	205	185	794	1074	404	364	1564	2116	42.6	31.3	83.8	73	1.97	2.33	1.97	0	1.1469	0
Tb927.4.2570	hypothetical protein, conserved	ZUnknown	2.02		152	215	579	1248	307	434	1170	2521	32.3	37.4	62.7	87	1.94	2.33	1.94	0	2.3111	0
Tb927.4.2300	hypothetical protein, conserved	ZUnknown	1		283	371	1062	2155	283	371	1062	2155	29.8	31.9	56.9	74.4	1.91	2.33	1.91	0	0.9098	0
Tb927.11.9250	hypothetical protein, conserved	ZUnknown	1	3722	163	183	599	1065	163	183	599	1065	17.2	15.8	32.1	36.8	1.87	2.33	1.87	0	2.5048	0
Tb927.6.4730	hypothetical protein	ZUnknown	1		822	912	2338	5304	822	912	2338	5304	86.6	78.5	125.2	183.1	1.45	2.33	1.45	0	3.7072	0
Tb927.3.1910	SLBP1, histone RNA binding domain 259-326	RNA.binding	1	7346	512	645	2593	3739	512	645	2593	3739	53.9	55.5	138.9	129.1	2.58	2.32	2.32	0	3.4896	0
Tb927.7.4090	serine/threonine-protein kinase, putative	Protein.kinase	1	3517	366	485	1735	2808	366	485	1735	2808	38.6	41.8	92.9	96.9	2.41	2.32	2.32	0	2.444	0
Tb927.10.6470	hypothetical protein	ZUnknown	2	3140	37	74	170	428	74	148	340	856	7.8	12.7	18.2	29.5	2.33	2.32	2.32	0	2.2997	0
Tb927.9.4620	TbNedd8 activating enzyme subunit TbUba3 *	Ubiquitin.proteasome	1		406	927	1883	5371	406	927	1883	5371	42.8	79.8	100.8	185.4	2.36	2.32	2.32	0	2.2662	0
Tb927.9.9180	hypothetical protein, conserved	ZUnknown	1.8	1821	121	160	563	928	218	288	1013	1670	23	24.8	54.3	57.6	2.36	2.32	2.32	0	1.2282	0
Tb927.11.3920	hypothetical protein, conserved	ZUnknown	1	3053	669	742	2644	4300	669	742	2644	4300	70.5	63.9	141.6	148.4	2.01	2.32	2.01	0	1.7097	0
Tb927.10.5250	ZC3H32	RNA.binding	1.97	6393	112	162	425	937	221	319	837	1846	23.3	27.5	44.8	63.7	1.92	2.32	1.92	0	2.5844	0
Tb927.7.6690	Trypanosoma specific protein, unknown function	ZUnknown	1	2761	350	466	1706	2684	350	466	1706	2684	36.9	40.1	91.4	92.6	2.48	2.31	2.31	0	1.4991	0
Tb927.11.12210	Domain of unknown function (DUF4586), putative	ZUnknown	1	2370	789	1066	4030	6155	789	1066	4030	6155	83.1	91.8	215.8	212.4	2.6	2.31	2.31	0	1.0804	0
Tb927.3.5460	RBSR3	RNA.processing	1	2207	269	363	1155	2094	269	363	1155	2094	28.3	31.3	61.9	72.3	2.19	2.31	2.19	0	1.6608	0
Tb927.10.13090	PhoD-like phosphatase, putative	ZUnknown	1		117	170	489	976	117	170	489	976	12.3	14.6	26.2	33.7	2.13	2.31	2.13	0	2.3461	0
Tb927.10.9350	hypothetical protein, conserved	ZUnknown	1		384	489	1573	2813	384	489	1573	2813	40.4	42.1	84.2	97.1	2.08	2.31	2.08	0	2.0097	0
Tb927.10.15540	predicted VPS53-like domain protein	ZUnknown	1.64	3014	394	481	1586	2774	646	789	2601	4549	68	67.9	139.3	157	2.05	2.31	2.05	0	1.5434	0
Tb927.1.1530	protein kinase, putative	Protein.kinase	1.25	8949	399	654	1494	3777	499	818	1868	4721	52.6	70.4	100	162.9	1.9	2.31	1.9	0	2.5734	0
Tb927.1.1880	WD40 repeat-containing protein	ZUnknown	1		776	917	2899	5282	776	917	2899	5282	81.7	79	155.3	182.3	1.9	2.31	1.9	0	1.3216	0
Tb927.5.1770	RNA pseudouridylate synthase, putative	ZUnknown	1		606	655	2046	3770	606	655	2046	3770	63.8	56.4	109.6	130.1	1.72	2.31	1.72	0	2.2692	0
Tb927.10.9610	hypothetical protein	ZUnknown	1	4318	431	521	1259	3007	431	521	1259	3007	45.4	44.9	67.4	103.8	1.48	2.31	1.48	0	2.3998	0
Tb927.8.1720	phosphatidylglycerolphosphate synthase, mitochondrial	Lipids	1	2902	355	409	1629	2343	355	409	1629	2343	37.4	35.2	87.2	80.9	2.33	2.3	2.3	0	2.5902	0
Tb927.6.1940	leucine-rich repeat protein (LRRP)	LRRP	1	2521	501	1114	2280	6404	501	1114	2280	6404	52.8	95.9	122.1	221	2.31	2.3	2.3	0	1.3161	0
Tb927.11.16370	SHQ1 protein, putative	ZUnknown	1	2252	326	485	1331	2788	326	485	1331	2788	34.3	41.8	71.3	96.2	2.08	2.3	2.08	0	1.877	0
Tb927.9.11690	hypothetical protein, conserved	ZUnknown	1	2758	212	335	836	1915	212	335	836	1915	22.3	28.8	44.8	66.1	2.01	2.3	2.01	0	2.1599	0
Tb927.4.2580	hypothetical protein, conserved	Mito.pathway	2.07	3711	207	258	800	1479	428	534	1656	3062	45.1	46	88.7	105.7	1.97	2.3	1.97	0	1.908	0
Tb927.11.6860	3-UTR of 11.6870	3UTR	1		2580	2813	12123	16082	2580	2813	12123	16082	271.8	242.2	649.2	555.1	2.39	2.29	2.29	0	#N/A	0
Tb927.9.6110	NuSAP2	Cell.cycle	1	3150	522	795	2417	4541	522	795	2417	4541	55	68.5	129.4	156.7	2.35	2.29	2.29	0	1.2281	0
Tb927.11.5250	hypothetical protein, conserved	ZUnknown	1		1057	1169	4242	6687	1057	1169	4242	6687	111.3	100.7	227.2	230.8	2.04	2.29	2.04	0	1.4543	0
Tb927.5.2820	NEK9 protein kinase	Protein.kinase	1	4529	412	532	1649	3040	412	532	1649	3040	43.4	45.8	88.3	104.9	2.03	2.29	2.03	0	1.2816	0
Tb927.11.860	leucine-rich repeat protein (LRRP)	LRRP	1		351	435	1248	2491	351	435	1248	2491	37	37.5	66.8	86	1.81	2.29	1.81	0	2.0052	0
Tb927.7.1000	DNA repair and recombination helicase protein PIF8	Mito.DNA	1		334	519	1593	2953	334	519	1593	2953	35.2	44.7	85.3	101.9	2.42	2.28	2.28	0	1.4347	0
Tb927.10.8940	Flagellum tageting protein KHARON1	Cytoskeleton	1	2575	4734	6342	25908	36075	4734	6342	25908	36075	498.7	546.1	1387.5	1245.1	2.78	2.28	2.28	0	1.3163	0
Tb927.8.6660	paraflagellar rod protein PFC1	Cytoskeleton	1	3013	1567	1887	9091	10716	1567	1887	9091	10716	165.1	162.5	486.9	369.9	2.95	2.28	2.28	0	0.582	0
Tb927.9.13440	Flagellar Member 5 (FLAM5)	Cytoskeleton	1	5476	1139	1492	4951	8488	1139	1492	4951	8488	120	128.5	265.1	293	2.21	2.28	2.21	0	0.7601	0
Tb927.11.6920	CAP186 clathrin-associated	Vesicular.transport	1		838	966	3302	5488	838	966	3302	5488	88.3	83.2	176.8	189.4	2	2.28	2	0	1.0922	0
Tb927.5.4040	Mitchondrial SSU ribosomal associated (coiled coil)	Mito.translation	1	2912	1133	938	4441	5348	1133	938	4441	5348	119.3	80.8	237.8	184.6	1.99	2.28	1.99	0	1.6559	0
Tb927.11.5490	synaptojanin (N-terminal domain), putative	Vesicular.transport	1	4961	462	627	1764	3573	462	627	1764	3573	48.7	54	94.5	123.3	1.94	2.28	1.94	0	1.8142	0
Tb927.10.7830	hypothetical protein, conserved	ZUnknown	1.24	1758	269	347	1011	1971	334	430	1254	2444	35.2	37	67.2	84.4	1.91	2.28	1.91	0	1.2882	0
Tb927.11.12620	Glucosidase II beta subunit-like, putative	ZUnknown	1	3686	147	167	483	954	147	167	483	954	15.5	14.4	25.9	32.9	1.67	2.28	1.67	0	2.3748	0
Tb927.10.1350	hypothetical protein, conserved	ZUnknown	1.52	2870	242	331	1145	1876	368	503	1740	2852	38.8	43.3	93.2	98.4	2.4	2.27	2.27	0	0.8661	0
Tb927.11.3120	nucleolar GTP-binding protein 1 (NOG1)	rRNA.tRNA.process	1	2340	882	1011	4165	5731	882	1011	4165	5731	92.9	87.1	223.1	197.8	2.4	2.27	2.27	0	0.7327	0
Tb927.11.14330	hypothetical protein, conserved, ARM repeat, Zn binding, HECT E3 ligase	Ubiquitin.proteasome	1		1241	1674	5206	9498	1241	1674	5206	9498	130.7	144.1	278.8	327.8	2.13	2.27	2.13	0	1.1071	0
Tb927.11.4520	hypothetical protein, conserved	ZUnknown	1		534	716	2214	4049	534	716	2214	4049	56.2	61.7	118.6	139.8	2.11	2.27	2.11	0	1.517	0
Tb927.5.1330	hypothetical protein, conserved	ZUnknown	1		422	607	1533	3439	422	607	1533	3439	44.5	52.3	82.1	118.7	1.85	2.27	1.85	0	1.5318	0
Tb927.11.11020	hypothetical protein, conserved, clathrin-like region, RING finger.	ZUnknown	1		366	438	1318	2484	366	438	1318	2484	38.6	37.7	70.6	85.7	1.83	2.27	1.83	0	1.3269	0
Tb927.9.1350	hypothetical protein, conserved	ZUnknown	1	1685	990	1184	3567	6705	990	1184	3567	6705	104.3	102	191	231.4	1.83	2.27	1.83	0	1.1061	0
Tb927.4.1050	IP5K kinase inositol phosphate kinase	ZUnknown	1	1587	249	286	840	1621	249	286	840	1621	26.2	24.6	45	55.9	1.72	2.27	1.72	0	2.2926	0
Tb927.7.1810	hypothetical protein, conserved	ZUnknown	2	1673	282	223	899	1262	564	446	1798	2524	59.4	38.4	96.3	87.1	1.62	2.27	1.62	0	2.9293	0
Tb927.9.8060	WAHD domain of WASH complex, putative	ZUnknown	1	2097	248	367	1163	2068	248	367	1163	2068	26.1	31.6	62.3	71.4	2.39	2.26	2.26	0	1.3981	0
Tb927.8.3550	MAPK3 protein kinase	Protein.kinase	1	4668	408	468	1648	2633	408	468	1648	2633	43	40.3	88.3	90.9	2.05	2.26	2.05	0	2.2313	0
Tb927.7.6220	protein kinase, putative	Protein.kinase	1	2970	656	799	2504	4505	656	799	2504	4505	69.1	68.8	134.1	155.5	1.94	2.26	1.94	0	2.6103	0
Tb927.7.5730	hypothetical protein, conserved	ZUnknown	1	2868	581	677	2070	3818	581	677	2070	3818	61.2	58.3	110.9	131.8	1.81	2.26	1.81	0	1.5786	0
Tb927.1.880	MDN1 homologue. Dynein-related AAA ATPase involved in pre-60S assembly and export	rRNA.tRNA.process	1.14	14533	2607	2130	9277	12019	2972	2428	10576	13702	313.1	209.1	566.4	472.9	1.81	2.26	1.81	0	1.2778	0
Tb927.4.400	DRBD7	RNA.binding	1.1	1233	1050	1154	3606	6519	1155	1269	3967	7171	121.7	109.3	212.4	247.5	1.75	2.26	1.75	0	2.0071	0
Tb927.10.5850	hypothetical protein, conserved, some similarity ot vauolar sorting proteins.	Vesicular.transport	1		2062	1992	6498	11222	2062	1992	6498	11222	217.2	171.5	348	387.3	1.6	2.26	1.6	0	1.8095	0
Tb927.2.2380	glycosyltransferase (GlcNAc), putative	Glycans	1	3184	183	204	521	1152	183	204	521	1152	19.3	17.6	27.9	39.8	1.45	2.26	1.45	0	2.1889	0
Tb927.9.11070	hypothetical protein, conserved,predicted zinc finger protein, MIZ	DNA	1		271	453	1353	2548	271	453	1353	2548	28.5	39	72.5	87.9	2.54	2.25	2.25	0	1.4838	0
Tb927.2.4780	hypothetical protein, conserved	ZUnknown	1	4095	399	542	1968	3042	399	542	1968	3042	42	46.7	105.4	105	2.51	2.25	2.25	0	0.8745	0
Tb927.3.1990	Tetratricopeptide repeat, putative	ZUnknown	1	2276	293	413	1274	2320	293	413	1274	2320	30.9	35.6	68.2	80.1	2.21	2.25	2.21	0	0.9535	0
Tb927.6.3220	hypothetical protein, conserved, no domains, no yeast or human match	Cytoskeleton	1.5	3755	625	1106	2643	6220	938	1659	3965	9330	98.8	142.9	212.3	322	2.15	2.25	2.15	0	1.5285	0
Tb927.7.5230	lanosterol synthase	Sterols	1	3770	431	509	1763	2857	431	509	1763	2857	45.4	43.8	94.4	98.6	2.08	2.25	2.08	0	2.6195	0
Tb927.5.2980	Exocyst complex component Sec3	Vesicular.transport	1	4101	498	654	1932	3674	498	654	1932	3674	52.5	56.3	103.5	126.8	1.97	2.25	1.97	0	1.8089	0
Tb927.8.1770	hypothetical protein, conserved	Mito.pathway	1	4101	776	769	2782	4324	776	769	2782	4324	81.7	66.2	149	149.2	1.82	2.25	1.82	0	2.8981	0
Tb927.11.3250	dynein heavy chain	Cytoskeleton	1	15333	4345	4366	15336	24497	4345	4366	15336	24497	457.7	376	821.3	845.5	1.79	2.25	1.79	0	0.8858	0
Tb927.8.7830	hypothetical protein, conserved	ZUnknown	1	5643	663	787	2220	4416	663	787	2220	4416	69.8	67.8	118.9	152.4	1.7	2.25	1.7	0	3.5753	0
Tb927.8.1650	protein associated with differentiation 4, PAD4	Transporter	1	2510	106	107	342	601	106	107	342	601	11.2	9.2	18.3	20.7	1.63	2.25	1.63	0	1.9454	0
Tb927.8.8320	hypothetical protein, conserved	ZUnknown	1	4319	265	283	676	1595	265	283	676	1595	27.9	24.4	36.2	55.1	1.3	2.25	1.3	0	2.5294	0
Tb927.10.13860	GPI-anchor transamidase subunit 8 (GPI8)	GPI.anchors	1	1590	137	195	777	1091	137	195	777	1091	14.4	16.8	41.6	37.7	2.89	2.24	2.24	0	1.9211	0
Tb927.5.3030	intraflagellar transport protein IFT122B	Cytoskeleton	1	5028	662	893	2918	4980	662	893	2918	4980	69.7	76.9	156.3	171.9	2.24	2.24	2.24	0	0.7466	0
Tb927.11.6570	transporter, putative. 14 TM domains, SSF103473 general substrate transporter family	Transporter	1	2866	1735	1380	7167	7717	1735	1380	7167	7717	182.8	118.8	383.8	266.4	2.1	2.24	2.1	0	2.3776	0
Tb927.8.1620	MSP-B, putative	Membrane.protein	5.25	2076	449	470	1831	2632	2357	2468	9613	13818	248.3	212.5	514.8	476.9	2.07	2.24	2.07	0	2.3015	0
Tb927.7.6650	Colon cancer-associated protein Mic1-like, putative	ZUnknown	1		232	339	877	1899	232	339	877	1899	24.4	29.2	47	65.5	1.93	2.24	1.93	0	1.1239	0
Tb927.8.7960	hypothetical protein	ZUnknown	1		103	142	384	790	103	142	384	790	10.8	12.2	20.6	27.3	1.91	2.24	1.91	0	1.5742	0
Tb927.3.5420	protein transport protein Sec24	Vesicular.transport	1		958	1137	3531	6366	958	1137	3531	6366	100.9	97.9	189.1	219.7	1.87	2.24	1.87	0	1.3521	0
Tb927.6.4680	hypothetical protein, conserved	ZUnknown	1	2214	227	424	826	2366	227	424	826	2366	23.9	36.5	44.2	81.7	1.85	2.24	1.85	0	1.6143	0
Tb927.10.840	FAZ6 flagellar attachment zone protein	Cytoskeleton	1.52		280	362	1012	2022	426	550	1538	3073	44.9	47.4	82.4	106.1	1.84	2.24	1.84	0	0.5931	0
Tb927.8.5080	fatty-acid amide hydrolase 2, putative, amidase, putative	Lipids	1	3635	122	165	412	920	122	165	412	920	12.9	14.2	22.1	31.8	1.73	2.24	1.73	0	2.2721	0
Tb927.9.14160	Complex III cytochrome b/c complex, rieske iron-sulfur protein ISP	Mito.e.transport	1	2305	2222	2812	10842	15637	2222	2812	10842	15637	234.1	242.1	580.6	539.7	2.48	2.23	2.23	0	1.342	0
Tb927.3.3300	FAZ19 flagellar attachment zone protein	Cytoskeleton	1	3428	1020	1521	5464	8447	1020	1521	5464	8447	107.4	131	292.6	291.6	2.72	2.23	2.23	0	0.8758	0
Tb927.8.2620	hypothetical protein, conserved	ZUnknown	1	3167	811	1086	3320	6035	811	1086	3320	6035	85.4	93.5	177.8	208.3	2.08	2.23	2.08	0	1.3166	0
Tb927.3.930	OADalpha outer arm dynein heavy chain	Cytoskeleton	1	15008	4145	4815	16698	26822	4145	4815	16698	26822	436.6	414.6	894.2	925.8	2.05	2.23	2.05	0	0.9897	0
Tb927.1.2980	hypothetical protein, conserved	ZUnknown	1.05	4256	373	571	1440	3176	392	600	1512	3335	41.3	51.7	81	115.1	1.96	2.23	1.96	0	1.4071	0
Tb927.8.2380	ABC transporter, putative	Transporter	1	4117	201	287	771	1599	201	287	771	1599	21.2	24.7	41.3	55.2	1.95	2.23	1.95	0	2.5836	0
Tb927.11.2130	proteasome regulatory non-ATP-ase subunit 3 (RPN3)	Ubiquitin.proteasome	1	1671	620	722	2357	4017	620	722	2357	4017	65.3	62.2	126.2	138.6	1.93	2.23	1.93	0	0.9612	0
Tb927.6.820	PUF4	RNA.binding	1.55		791	1155	2981	6428	1226	1790	4621	9963	129.1	154.1	247.5	343.9	1.92	2.23	1.92	0	3.1773	0
Tb927.11.10450	UDP-N-acetylglucosamine-dolichyl-phosphate N-acetylglucosaminephosphotransferase, putative	Glycans	1	1844	125	134	466	745	125	134	466	745	13.2	11.5	25	25.7	1.89	2.23	1.89	0	2.075	0
Tb927.4.810	ESAG5, putative	Flagellar pocket	1	1936	137	200	500	1114	137	200	500	1114	14.4	17.2	26.8	38.5	1.86	2.23	1.86	0	2.4545	0
Tb927.8.4310	hypothetical protein, conserved, no domains	ZUnknown	1		285	330	1000	1831	285	330	1000	1831	30	28.4	53.6	63.2	1.78	2.23	1.78	0	1.4525	0
Tb927.7.6490	hypothetical protein, conserved	ZUnknown	1	1397	30	25	59	143	30	25	59	143	3.2	2.2	3.2	4.9	1	2.23	1	0	0.7016	0
Tb927.5.810	ZC3H11	RNA.binding	1.76	3468	4144	2870	18894	15872	7293	5051	33253	27935	768.2	434.9	1780.8	964.2	2.32	2.22	2.22	0	1.9013	0
Tb927.1.3260	hypothetical protein, conserved	ZUnknown	1		1133	1629	5120	9008	1133	1629	5120	9008	119.3	140.3	274.2	310.9	2.3	2.22	2.22	0	1.2221	0
Tb927.1.3180	40S ribosomal protein S11	Ribosome	1.81		7421	9512	32291	52652	13432	17217	58447	95300	1414.9	1482.6	3130.1	3289.3	2.21	2.22	2.21	0	0.758	0
Tb927.8.1290	hypothetical protein, conserved, no domains, copurifies with ZC3H32	ZUnknown	1		240	287	951	1590	240	287	951	1590	25.3	24.7	50.9	54.9	2.01	2.22	2.01	0	1.0758	0
Tb927.11.8300	hypothetical protein, conserved	ZUnknown	1	2754	389	543	1534	3011	389	543	1534	3011	41	46.8	82.2	103.9	2	2.22	2	0	0.9623	0
Tb927.9.5460	eIF4G2	Translation	1	3319	847	1010	3207	5590	847	1010	3207	5590	89.2	87	171.7	192.9	1.92	2.22	1.92	0	1.5099	0
Tb927.7.830	telomerase-associated protein, putative	DNA	1		1989	1784	6728	9881	1989	1784	6728	9881	209.5	153.6	360.3	341	1.72	2.22	1.72	0	1.5599	0
Tb927.10.2250	ubiquitin-conjugating enzyme variant Kua homologue, putative	Ubiquitin.proteasome	2.36	3324	208	118	670	652	491	278	1581	1539	51.7	23.9	84.7	53.1	1.64	2.22	1.64	0	3.5513	0
Tb927.2.1700	extracellular matrix structural protein, putative (ESP10)	ZUnknown	1.17	3956	115	155	351	860	135	181	411	1006	14.2	15.6	22	34.7	1.55	2.22	1.55	0	2.1932	0
Tb927.4.2590	hypothetical protein, conserved	ZUnknown	1.88	5456	102	167	498	921	192	314	936	1731	20.2	27	50.1	59.7	2.48	2.21	2.21	0	2.7574	0
Tb927.11.1340	Flagella connector protein 1, protein kinase-like domain, no yeast or human match	ZUnknown	1	5618	1505	1762	6827	9703	1505	1762	6827	9703	158.5	151.7	365.6	334.9	2.31	2.21	2.21	0	2.2304	0
Tb927.7.4330	Iguana/Dzip1-like DAZ-interacting protein N-terminal, putative	ZUnknown	1	3291	438	570	1978	3147	438	570	1978	3147	46.1	49.1	105.9	108.6	2.3	2.21	2.21	0	1.5447	0
Tb927.8.6360	SPRY domain containing protein, putative	ZUnknown	1		326	510	1610	2811	326	510	1610	2811	34.3	43.9	86.2	97	2.51	2.21	2.21	0	1.4676	0
Tb927.10.11110	hypothetical protein, conserved	ZUnknown	1	3217	391	646	1655	3568	391	646	1655	3568	41.2	55.6	88.6	123.2	2.15	2.21	2.15	0	2.2523	0
Tb927.7.3280	IF2 translation initiation factor IF-2, putative	Translation	1	3019	206	330	845	1820	206	330	845	1820	21.7	28.4	45.3	62.8	2.08	2.21	2.08	0	2.2217	0
Tb927.10.3900	protein kinase, putative	Protein.kinase	1	4382	665	756	2622	4171	665	756	2622	4171	70	65.1	140.4	144	2.01	2.21	2.01	0	2.3321	0
Tb927.4.3530	hypothetical protein, conserved	ZUnknown	1	2522	265	822	1049	4537	265	822	1049	4537	27.9	70.8	56.2	156.6	2.01	2.21	2.01	0	2.28	0
Tb927.11.4660	kinesin, MCAK-like KIF13-2, tip of flagellum	Cytoskeleton	1	2819	410	560	1621	3087	410	560	1621	3087	43.2	48.2	86.8	106.5	2.01	2.21	2.01	0	1.8371	0
Tb927.11.1560	1,2-Dihydroxy-3-keto-5-methylthiopentene dioxygenase, putative	Amino.acids	1	1243	1211	1435	4278	7922	1211	1435	4278	7922	127.6	123.6	229.1	273.4	1.8	2.21	1.8	0	1.0969	0
Tb927.7.4150	hypothetical protein, conserved	ZUnknown	1		703	970	3093	5321	703	970	3093	5321	74.1	83.5	165.6	183.7	2.24	2.2	2.2	0	1.876	0
Tb927.10.10190	Homologue of GRR1, and F-box component of the SCF ubiquitin ligase complex.	Ubiquitin.proteasome	1	3039	471	697	2158	3815	471	697	2158	3815	49.6	60	115.6	131.7	2.33	2.2	2.2	0	1.5253	0
Tb927.6.1580	polynucleotide kinase 3'-phosphatase, putative	Enzyme	1		263	503	1157	2765	263	503	1157	2765	27.7	43.3	62	95.4	2.24	2.2	2.2	0	1.3216	0
Tb927.9.12980	Alpha/beta hydrolase family, putative	ZUnknown	1	2235	236	294	929	1612	236	294	929	1612	24.9	25.3	49.8	55.6	2	2.2	2	0	2.3216	0
Tb927.10.15680	hypothetical protein, conserved	ZUnknown	2.13		1011	1321	3928	7248	2153	2814	8367	15438	226.8	242.3	448.1	532.8	1.98	2.2	1.98	0	1.4849	0
Tb927.3.2810	hypothetical protein, conserved	ZUnknown	1	5281	407	561	1459	3078	407	561	1459	3078	42.9	48.3	78.1	106.2	1.82	2.2	1.82	0	1.9904	0
Tb927.11.14180	CLASP N terminal, putative	ZUnknown	1	3188	310	352	1077	1931	310	352	1077	1931	32.7	30.3	57.7	66.6	1.77	2.2	1.77	0	2.29	0
Tb927.10.350	BBP59	Cytoskeleton	1.89	3205	375	372	1251	2045	709	703	2364	3865	74.7	60.5	126.6	133.4	1.69	2.2	1.69	0	2.069	0
Tb927.5.2460	hypothetical protein, conserved	ZUnknown	1		298	302	812	1654	298	302	812	1654	31.4	26	43.5	57.1	1.39	2.2	1.39	0	1.31	0
Tb927.11.2480	hypothetical protein	ZUnknown	1.01	1911	287	300	764	1643	290	303	772	1659	30.5	26.1	41.3	57.3	1.35	2.2	1.35	0	1.6405	0
Tb927.10.2210	ubiquitin carboxyl-terminal hydrolase, Clan CA cysteine peptidase, family C12, putative	Ubiquitin.proteasome	1.48	3465	343	473	1515	2583	508	700	2242	3823	53.5	60.3	120.1	132	2.24	2.19	2.19	0	3.4993	0
Tb927.8.5750	hypothetical protein, conserved	ZUnknown	1.11		288	485	1374	2651	320	538	1525	2943	33.7	46.3	81.7	101.6	2.42	2.19	2.19	0	2.1733	0
Tb927.4.4930	hypothetical protein, conserved	ZUnknown	3.45	4762	593	899	2639	4922	2046	3102	9105	16981	215.5	267.1	487.6	586.1	2.26	2.19	2.19	0	1.5649	0
Tb927.5.3300	hypothetical protein, conserved	Mito.pathway	1	1760	274	430	1362	2354	274	430	1362	2354	28.9	37	72.9	81.2	2.52	2.19	2.19	0	1.4108	0
Tb927.2.5200	hypothetical protein, conserved, resembles human cholesterol esterase	Sterols	1.45	2337	473	614	2082	3360	686	890	3019	4872	72.3	76.6	161.7	168.2	2.24	2.19	2.19	0	0.9904	0
Tb927.7.790	hypothetical protein, conserved	ZUnknown	1	2020	212	336	877	1831	212	336	877	1831	22.3	28.9	47	63.2	2.11	2.19	2.11	0	#N/A	0
Tb927.10.13890	hypothetical protein, conserved	ZUnknown	1	2570	185	291	748	1593	185	291	748	1593	19.5	25.1	40.1	55	2.06	2.19	2.06	0	2.0347	0
Tb927.10.3780	hypothetical protein, conserved	ZUnknown	1.2		341	441	1379	2408	409	529	1655	2890	43.1	45.6	88.6	99.7	2.06	2.19	2.06	0	1.4767	0
Tb927.9.5020	HMG-box domain containing protein, putative	ZUnknown	1	1544	306	356	1177	1948	306	356	1177	1948	32.2	30.7	63	67.2	1.96	2.19	1.96	0	1.7001	0
Tb927.10.13660	Domain of unknown function DUF21, putative	ZUnknown	1	3617	251	334	918	1825	251	334	918	1825	26.4	28.8	49.2	63	1.86	2.19	1.86	0	2.4777	0
Tb927.11.14850	hypothetical protein, conserved	ZUnknown	1	3512	310	382	1123	2084	310	382	1123	2084	32.7	32.9	60.1	71.9	1.84	2.19	1.84	0	1.4988	0
Tb927.5.1320	KKIP2 Kinetochore interacting protein 2	Cell.cycle	1	2648	441	733	2006	3991	441	733	2006	3991	46.5	63.1	107.4	137.8	2.31	2.18	2.18	0	1.6255	0
Tb927.9.6270	hypothetical protein, conserved	ZUnknown	1	1824	574	711	2409	3875	574	711	2409	3875	60.5	61.2	129	133.7	2.13	2.18	2.13	0	2.9829	0
Tb927.7.530	FYVE zinc finger, putative	ZUnknown	1		612	846	2530	4605	612	846	2530	4605	64.5	72.8	135.5	158.9	2.1	2.18	2.1	0	1.016	0
Tb927.11.12540	leucine-rich repeat protein (LRRP), putative	LRRP	1	4498	777	1024	3160	5573	777	1024	3160	5573	81.8	88.2	169.2	192.4	2.07	2.18	2.07	0	1.1004	0
Tb927.3.1900	hypothetical protein, conserved	Cytoskeleton	3.1		608	632	2459	3440	1885	1959	7623	10664	198.6	168.7	408.2	368.1	2.06	2.18	2.06	0	0.7012	0
Tb927.8.4000	ABC1 family, putative	Mito.pathway	1	2616	217	317	855	1721	217	317	855	1721	22.9	27.3	45.8	59.4	2	2.18	2	0	#N/A	0
Tb927.6.3550	phospholipid-translocating P-type ATPase (flippase), putataive, but lacks DEGT domain	Lipids	1	5550	242	502	905	2723	242	502	905	2723	25.5	43.2	48.5	94	1.9	2.18	1.9	0	#N/A	0
Tb927.3.2490	P-loop nucloside phosphate hydrolase, PH domain-like	RNA.degradation	1		1867	1730	6604	9407	1867	1730	6604	9407	196.7	149	353.7	324.7	1.8	2.18	1.8	0	0.7697	0
Tb927.8.1460	EamA-like transporter family, putative	ZUnknown	1	2135	97	155	297	839	97	155	297	839	10.2	13.3	15.9	29	1.56	2.18	1.56	0	2.9508	0
Tb927.2.6000	GPI phospholipase C	GPI.anchors	1	4470	281	262	728	1426	281	262	728	1426	29.6	22.6	39	49.2	1.32	2.18	1.32	0	1.0746	0
Tb927.10.15910	glycerol uptake protein, putative	Glucose.glycerol	2.15		72	105	181	574	155	226	389	1234	16.3	19.5	20.8	42.6	1.28	2.18	1.28	0	2.7881	0
Tb927.10.5870	FAZ25	Cytoskeleton	1	2173	357	485	1573	2628	357	485	1573	2628	37.6	41.8	84.2	90.7	2.24	2.17	2.17	0	1.6308	0
Tb927.7.4020	protein phosphatase 2C, putative	Protein.phosphatase	1		583	781	2664	4227	583	781	2664	4227	61.4	67.3	142.7	145.9	2.32	2.17	2.17	0	1.5612	0
Tb927.11.14990	hypothetical protein, conserved	ZUnknown	1		517	657	2063	3554	517	657	2063	3554	54.5	56.6	110.5	122.7	2.03	2.17	2.03	0	1.9792	0
Tb927.6.3950	hypothetical protein, conserved	ZUnknown	1	2375	375	1296	1484	7013	375	1296	1484	7013	39.5	111.6	79.5	242.1	2.01	2.17	2.01	0	2.5301	0
Tb927.11.14070	RDK1 protein kinase	Protein.kinase	1		219	339	789	1833	219	339	789	1833	23.1	29.2	42.3	63.3	1.83	2.17	1.83	0	2.7908	0
Tb927.8.3390	hypothetical protein, conserved	ZUnknown	1	1518	154	156	525	844	154	156	525	844	16.2	13.4	28.1	29.1	1.73	2.17	1.73	0	2.977	0
Tb927.7.4810	HD domain containing protein, putative	ZUnknown	2.02	1600	277	253	891	1370	560	511	1800	2767	59	44	96.4	95.5	1.63	2.17	1.63	0	1.5564	0
Tb927.3.5390	Ring finger domain containing protein, putative	ZUnknown	1	3782	250	234	728	1266	250	234	728	1266	26.3	20.1	39	43.7	1.48	2.17	1.48	0	2.2003	0
Tb927.3.5140	exonuclease, putative	ZUnknown	1	4219	235	328	1003	1762	235	328	1003	1762	24.8	28.2	53.7	60.8	2.17	2.16	2.16	0	2.5583	0
Tb927.9.4500	HSP70, endoplasmatic reticulum, HSP70.a	Chaperone	1.16	2824	308	433	1477	2329	357	502	1713	2702	37.6	43.2	91.7	93.3	2.44	2.16	2.16	0	1.7919	0
Tb927.7.1030	heat shock 70 kDa protein, putative (HSP70b)	Chaperone	1	3024	343	407	1455	2188	343	407	1455	2188	36.1	35	77.9	75.5	2.16	2.16	2.16	0	1.6262	0
Tb927.10.6330	KKT1	Cell.cycle	2	6004	535	881	2349	4749	1070	1762	4698	9498	112.7	151.7	251.6	327.8	2.23	2.16	2.16	0	1.2222	0
Tb927.9.15070	hypothetical protein, conserved	ZUnknown	1	2950	781	1183	4058	6367	781	1183	4058	6367	82.3	101.9	217.3	219.8	2.64	2.16	2.16	0	0.9863	0
Tb927.10.10090	CMF14, possible component of motile flagella, TbTBC-L	Cytoskeleton	1	3681	644	932	2702	5025	644	932	2702	5025	67.8	80.3	144.7	173.4	2.13	2.16	2.13	0	1.7229	0
Tb927.9.6130	calmodulin, putative	Calcium	1		761	837	3171	4508	761	837	3171	4508	80.2	72.1	169.8	155.6	2.12	2.16	2.12	0	1.094	0
Tb927.11.7570	ATP-grasp domain containing protein, putative	ZUnknown	1	4483	712	883	2961	4760	712	883	2961	4760	75	76	158.6	164.3	2.11	2.16	2.11	0	1.4344	0
Tb927.2.5530	POMP22	Mito.membrane	2.01	5767	384	411	1583	2212	772	826	3182	4446	81.3	71.1	170.4	153.5	2.1	2.16	2.1	0	1.8541	0
Tb927.10.5280	pre-mRNA splicing factor ATP-dependent DEAH-box RNA helicase, putative	RNA.processing	2.01		277	362	1131	1951	557	728	2273	3922	58.7	62.7	121.7	135.4	2.07	2.16	2.07	0	1.5343	0
Tb927.4.760	adaptin complex AP1 gamma subunit	Vesicular.transport	1	3372	1034	1204	4182	6487	1034	1204	4182	6487	108.9	103.7	224	223.9	2.06	2.16	2.06	0	0.8011	0
Tb927.9.12340	hypothetical protein, conserved	ZUnknown	1.67		443	501	1704	2705	740	837	2846	4517	77.9	72.1	152.4	155.9	1.96	2.16	1.96	0	2.6394	0
Tb927.8.6420	beta-ketoacyl-ACP reductase 2	Enzyme	1	2137	430	526	1628	2838	430	526	1628	2838	45.3	45.3	87.2	98	1.92	2.16	1.92	0	2.1027	0
Tb927.7.6310	PLK polo-like protein kinase	Protein.kinase	1	4980	849	962	3138	5182	849	962	3138	5182	89.4	82.8	168.1	178.9	1.88	2.16	1.88	0	3.1515	0
Tb927.7.2580	ZC3H19	RNA.binding	1	4805	471	597	1683	3222	471	597	1683	3222	49.6	51.4	90.1	111.2	1.82	2.16	1.82	0	3.4776	0
Tb927.7.470	ESP14 Enriched in surface-labeled proteome	Vesicular.transport	1	1095	102	125	340	676	102	125	340	676	10.7	10.8	18.2	23.3	1.7	2.16	1.7	0	2.5484	0
Tb927.8.700	DNA repair and recombination helicase protein PIF7	Mito.DNA	1		469	635	1573	3422	469	635	1573	3422	49.4	54.7	84.2	118.1	1.7	2.16	1.7	0	2.0499	0
Tb927.8.4560	hypothetical protein, conserved. pfam08626: TRAPPC9-Trs120 (e-5)	Translation	1		427	606	1864	3253	427	606	1864	3253	45	52.2	99.8	112.3	2.22	2.15	2.15	0	1.7459	0
Tb927.9.2140	protein kinase, putative	Protein.kinase	1		346	524	1630	2805	346	524	1630	2805	36.4	45.1	87.3	96.8	2.4	2.15	2.15	0	1.7431	0
Tb927.1.4010	TbPRI2, primase 2, kDNA replication	Mito.DNA	1		576	1069	2427	5735	576	1069	2427	5735	60.7	92.1	130	197.9	2.14	2.15	2.14	0	3.1636	0
Tb927.9.2900	UTP10 (NOP287)	rRNA.tRNA.process	1		2289	2572	9526	13775	2289	2572	9526	13775	241.1	221.5	510.2	475.5	2.12	2.15	2.12	0	1.3908	0
Tb927.9.8740	DRBD3 (PTB1)	RNA.binding	1	1589	2526	2566	10149	13784	2526	2566	10149	13784	266.1	221	543.5	475.8	2.04	2.15	2.04	0	1.8586	0
Tb927.11.10560	eIF4G4	Translation	1	4445	2059	2265	7808	12143	2059	2265	7808	12143	216.9	195	418.2	419.1	1.93	2.15	1.93	0	9.0687	0
Tb927.7.3700	hypothetical protein, conserved	ZUnknown	1	1299	516	548	1893	2943	516	548	1893	2943	54.4	47.2	101.4	101.6	1.87	2.15	1.87	0	3.5051	0
Tb927.5.3800	glutamine hydrolysing (not ammonia-dependent) carbomoyl phosphate synthase, putative	Amino.acids	1	8083	8823	6977	31930	37389	8823	6977	31930	37389	929.4	600.8	1710	1290.5	1.84	2.15	1.84	0	1.3439	0
Tb927.9.6670	hypothetical protein, conserved	ZUnknown	1		767	922	2613	4946	767	922	2613	4946	80.8	79.4	139.9	170.7	1.73	2.15	1.73	0	2.1617	0
Tb927.7.290	leucine-rich repeat protein (LRRP)	LRRP	1.08	2664	904	850	2938	4549	976	918	3173	4913	102.8	79	169.9	169.6	1.65	2.15	1.65	0	1.8872	0
Tb927.10.15830	hypothetical protein, conserved	ZUnknown	1		639	920	3170	4917	639	920	3170	4917	67.3	79.2	169.8	169.7	2.52	2.14	2.14	0	1.351	0
Tb927.8.1540	hypothetical protein, conserved	Cytoskeleton	1		566	868	2600	4622	566	868	2600	4622	59.6	74.7	139.2	159.5	2.34	2.14	2.14	0	1.1208	0
Tb927.7.1610	6-phosphofructo-2-kinase/fructose-2,6-biphosphatase, putative	Glucose.glycerol	1		591	765	2366	4085	591	765	2366	4085	62.3	65.9	126.7	141	2.04	2.14	2.04	0	1.2772	0
Tb927.3.3050	hypothetical protein, conserved	ZUnknown	1.46	3222	251	380	940	2026	366	555	1372	2958	38.6	47.8	73.5	102.1	1.91	2.14	1.91	0	1.8624	0
Tb927.9.9600	DNA replication licensing factor MCM9	DNA	1		460	531	1598	2835	460	531	1598	2835	48.5	45.7	85.6	97.9	1.77	2.14	1.77	0	2.3309	0
Tb927.11.12440	Plus-3 domain/Zinc finger, C3HC4 type (RING finger), putative	ZUnknown	1	1677	544	729	2438	3883	544	729	2438	3883	57.3	62.8	130.6	134	2.28	2.13	2.13	0	1.9897	0
Tb927.8.3830	ATP-dependent DEAD/H RNA helicase, putative,mitochondrial	Mito.RNA	1	2969	191	296	924	1571	191	296	924	1571	20.1	25.5	49.5	54.2	2.46	2.13	2.13	0	1.7358	0
Tb927.10.6900	HmdUGT, glucosyltransferase that converts HOMedU to base J	DNA	2.01		64	135	307	717	129	271	617	1441	13.6	23.3	33	49.7	2.43	2.13	2.13	0	0.9095	0
Tb927.8.4500	eIF4G5	Translation	1.58	5771	518	615	2157	3270	818	972	3408	5167	86.2	83.7	182.5	178.3	2.12	2.13	2.12	0	1.1721	0
Tb927.4.1390	hypothetical protein, conserved	ZUnknown	1		483	511	1915	2714	483	511	1915	2714	50.9	44	102.6	93.7	2.01	2.13	2.01	0	2.8188	0
Tb927.2.5270	IAD-3 inner arm dynein heavy chain	Cytoskeleton	1		3493	4233	13657	22465	3493	4233	13657	22465	367.9	364.5	731.4	775.4	1.99	2.13	1.99	0	0.8593	0
Tb927.11.12240	ubiquitin carboxyl-terminal hydrolase, Clan CA cysteine peptidase, family C12, putative	Ubiquitin.proteasome	1	3470	711	935	2746	4957	711	935	2746	4957	74.9	80.5	147.1	171.1	1.96	2.13	1.96	0	1.346	0
Tb927.8.8130	hypothetical protein, conserved	ZUnknown	1	4408	337	451	1270	2398	337	451	1270	2398	35.5	38.8	68	82.8	1.92	2.13	1.92	0	2.0852	0
Tb927.2.2240	tRNA exportin, putative,exportin-T, putative (25N14.145)	Nuclear.transport	1		1093	1213	3891	6429	1093	1213	3891	6429	115.1	104.5	208.4	221.9	1.81	2.13	1.81	0	2.9064	0
Tb927.10.8390	hypothetical protein, conserved, HECT E3 ligase at C-terminus	Ubiquitin.proteasome	1.15		845	1113	3008	5916	972	1280	3459	6803	102.4	110.2	185.2	234.8	1.81	2.13	1.81	0	1.3022	0
Tb927.10.15850	PEX12 peroxisome assembly protein	Glycosome	1.95	1449	201	181	710	962	392	353	1385	1876	41.3	30.4	74.2	64.8	1.8	2.13	1.8	0	1.0248	0
Tb927.3.3960	DRBD6A	RNA.binding	1.63	3616	362	348	1216	1847	590	567	1982	3011	62.1	48.8	106.1	103.9	1.71	2.13	1.71	0	4.6146	0
Tb927.11.4690	mitochondrial DNA polymerase I protein B (POLIB)	Mito.DNA	1		737	954	2467	5070	737	954	2467	5070	77.6	82.1	132.1	175	1.7	2.13	1.7	0	2.4887	0
Tb927.6.3880	hypothetical protein, conserved	ZUnknown	1	3404	772	1046	2463	5570	772	1046	2463	5570	81.3	90.1	131.9	192.3	1.62	2.13	1.62	0	2.4676	0
Tb927.11.11800	DNA repair and recombination helicase protein PIF3	Mito.DNA	1		231	214	690	1136	231	214	690	1136	24.3	18.4	37	39.2	1.52	2.13	1.52	0	2.3497	0
Tb927.9.10770	PABP2	Translation	1	2638	6357	7211	29692	38163	6357	7211	29692	38163	669.6	620.9	1590.1	1317.2	2.37	2.12	2.12	0	3.8018	0
Tb927.7.6630	KKIP5 Kinetochore interacting protein 5	Cell.cycle	1	4598	550	792	2519	4195	550	792	2519	4195	57.9	68.2	134.9	144.8	2.33	2.12	2.12	0	1.7691	0
Tb927.2.5440	hypothetical protein, conserved	ZUnknown	1	4718	279	327	1104	1730	279	327	1104	1730	29.4	28.2	59.1	59.7	2.01	2.12	2.01	0	1.5207	0
Tb927.10.2260	Ubiquitin family, putative	ZUnknown	1.13		439	497	1679	2626	496	562	1897	2967	52.2	48.4	101.6	102.4	1.95	2.12	1.95	0	0.9137	0
Tb927.10.8910	TbNup181 Inner ring	Nuclear.transport	1.14	5618	1409	1744	5363	9222	1606	1988	6114	10513	169.2	171.2	327.4	362.9	1.94	2.12	1.94	0	1.4249	0
Tb927.2.1920	ESAG5, putative	ESAG	1	4202	200	261	682	1379	200	261	682	1379	21.1	22.5	36.5	47.6	1.73	2.12	1.73	0	2.0089	0
Tb927.4.2560	Cardolipin synthase	Lipids	1.91	3022	129	140	429	741	246	267	819	1415	25.9	23	43.9	48.8	1.69	2.12	1.69	0	2.0318	0
Tb927.10.550	hypothetical protein, conserved	ZUnknown	1.16	2116	344	381	1122	2016	399	442	1302	2339	42	38.1	69.7	80.7	1.66	2.12	1.66	0	2.0387	0
Tb927.6.4050	ZC3H14	RNA.binding	1	1709	313	389	1346	2045	313	389	1346	2045	33	33.5	72.1	70.6	2.18	2.11	2.11	0	2.5362	0
Tb927.3.2310	flagellar component,PACRGA	Cytoskeleton	1	1289	1077	1274	4645	6700	1077	1274	4645	6700	113.4	109.7	248.8	231.3	2.19	2.11	2.11	0	0.6194	0
Tb927.11.670	epsinR	Cytoskeleton	1.99	1764	417	536	1717	2822	830	1067	3417	5616	87.4	91.9	183	193.8	2.09	2.11	2.09	0	0.7293	0
Tb927.9.13330	hypothetical protein, conserved	ZUnknown	1	3927	299	508	1217	2666	299	508	1217	2666	31.5	43.7	65.2	92	2.07	2.11	2.07	0	1.1162	0
Tb927.2.4810	CMF5, T. brucei components of motile flagella (TbCMF5)	Cytoskeleton	1	4617	963	1214	3882	6393	963	1214	3882	6393	101.4	104.5	207.9	220.7	2.05	2.11	2.05	0	0.7811	0
Tb927.7.4050	hypothetical protein, conserved	ZUnknown	1	2535	574	761	2139	4004	574	761	2139	4004	60.5	65.5	114.6	138.2	1.89	2.11	1.89	0	2.3165	0
Tb927.9.10440	DNA polymerase epsilon catalytic subunit, putative	DNA	1		1872	2217	6604	11662	1872	2217	6604	11662	197.2	190.9	353.7	402.5	1.79	2.11	1.79	0	1.7727	0
Tb927.11.5190	leucine-rich repeat protein (LRRP)	LRRP	1	6218	1255	1428	4353	7515	1255	1428	4353	7515	132.2	123	233.1	259.4	1.76	2.11	1.76	0	1.0812	0
Tb927.7.5600	leucine-rich repeat protein (LRRP)	LRRP	1	5557	927	1024	3115	5383	927	1024	3115	5383	97.6	88.2	166.8	185.8	1.71	2.11	1.71	0	1.8376	0
Tb927.8.6540	TFIIH basal transcription factor subunit (p44)	RNA.synthesis	1		142	241	621	1257	142	241	621	1257	15	20.8	33.3	43.4	2.22	2.1	2.1	0	2.1208	0
Tb927.4.4180	hypothetical protein, conserved	Cytoskeleton	1		268	433	1295	2271	268	433	1295	2271	28.2	37.3	69.4	78.4	2.46	2.1	2.1	0	1.4567	0
Tb927.10.13240	hypothetical protein, conserved	ZUnknown	1	1910	421	702	1821	3671	421	702	1821	3671	44.3	60.4	97.5	126.7	2.2	2.1	2.1	0	1.2131	0
Tb927.8.1570	Uncharacterised protein family (UPF0172), putative	ZUnknown	1	1866	733	759	2990	3969	733	759	2990	3969	77.2	65.4	160.1	137	2.07	2.1	2.07	0	1.6577	0
Tb927.11.2660	Golgi reassembly stacking protein (GRASP homologue), putative	Vesicular.transport	1	2175	423	558	1673	2927	423	558	1673	2927	44.6	48	89.6	101	2.01	2.1	2.01	0	1.6196	0
Tb927.11.4380	ATP-dependent RNA helicase, putative Brr2 homologue, disruption of U4/U6 pairing, also resembles Slh1	RNA.helicase	1		1358	1534	4978	8042	1358	1534	4978	8042	143	132.1	266.6	277.6	1.86	2.1	1.86	0	1.4066	0
Tb927.7.3930	CAP161 Clathrin-associated protein	Vesicular.transport	1	6305	493	627	1618	3285	493	627	1618	3285	51.9	54	86.7	113.4	1.67	2.1	1.67	0	1.8135	0
Tb927.7.2140	ZC3H18	RNA.binding	1.99	7384	782	850	3789	4442	1556	1692	7540	8840	163.9	145.7	403.8	305.1	2.46	2.09	2.09	0	2.876	0
Tb927.10.10990	predicted WD40 repeat protein	ZUnknown	1	2353	611	881	2755	4587	611	881	2755	4587	64.4	75.9	147.5	158.3	2.29	2.09	2.09	0	2.2389	0
Tb927.8.3850	PSP1 C-terminal conserved region, putative	ZUnknown	1	3241	294	399	1258	2083	294	399	1258	2083	31	34.4	67.4	71.9	2.17	2.09	2.09	0	1.6507	0
Tb927.10.1500	methionyl-tRNA synthetase, putative (MetRS)	Translation.tRNA	1	3477	3231	2539	13301	13254	3231	2539	13301	13254	340.3	218.6	712.3	457.5	2.09	2.09	2.09	0	1.3523	0
Tb927.4.1340	CPSF73	RNA.processing	1	2725	908	1183	3875	6184	908	1183	3875	6184	95.6	101.9	207.5	213.4	2.17	2.09	2.09	0	1.2648	0
Tb927.8.2640	ubiquitin-activating enzyme e1, putative (UBA1)	Ubiquitin.proteasome	1	4202	2333	2638	9965	13781	2333	2638	9965	13781	245.7	227.2	533.7	475.7	2.17	2.09	2.09	0	1.0211	0
Tb927.11.2270	dynein intermediate chain IC140 (IDA7)	Cytoskeleton	1		577	744	2832	3880	577	744	2832	3880	60.8	64.1	151.7	133.9	2.5	2.09	2.09	0	0.7584	0
Tb927.5.2290	U5 splicing factor U5-200K, putative or BRR2 homologue	RNA.processing	1		1473	1859	5909	9717	1473	1859	5909	9717	155.2	160.1	316.5	335.4	2.04	2.09	2.04	0	0.9977	0
Tb927.11.13380	VEX2 putative RNA helicase, VEX1 partner	RNA.synthesis	1	7462	1164	1504	4476	7852	1164	1504	4476	7852	122.6	129.5	239.7	271	1.96	2.09	1.96	0	1.4531	0
Tb927.3.3870	lipase domain protein, putative	Lipids	1.06	4851	158	265	594	1381	167	281	630	1464	17.6	24.2	33.7	50.5	1.91	2.09	1.91	0	2.3112	0
Tb927.11.8960	hypothetical protein, conserved	ZUnknown	1	5070	716	892	2578	4655	716	892	2578	4655	75.4	76.8	138.1	160.7	1.83	2.09	1.83	0	1.5701	0
Tb927.10.3490	kinetoplastid-specific dual specificity phosphatase, putative	Phosphatase	1	2636	349	480	1253	2505	349	480	1253	2505	36.8	41.3	67.1	86.5	1.82	2.09	1.82	0	2.077	0
Tb927.4.3930	amino acid transporter, putative	Amino.acid.transport	1	2496	1538	1376	5113	7170	1538	1376	5113	7170	162	118.5	273.8	247.5	1.69	2.09	1.69	0	2.4223	0
Tb927.1.1200	Mitchondrial SSU ribosomal protein	Mito.translation	1.99	1582	328	327	1090	1708	653	651	2169	3399	68.8	56.1	116.2	117.3	1.69	2.09	1.69	0	1.7597	0
Tb927.10.340	mitochondrial structure specific endonuclease I (SSE-1), putative	Mito.DNA	1		207	256	607	1333	207	256	607	1333	21.8	22	32.5	46	1.49	2.09	1.49	0	2.1177	0
Tb927.7.2180	T. brucei spp.-specific protein, putative	ZUnknown	2.07	1355	460	199	1169	1039	952	412	2420	2151	100.3	35.5	129.6	74.2	1.29	2.09	1.29	0	#N/A	0
Tb927.11.4620	hypothetical protein, conserved	ZUnknown	5.24		200	258	1003	1336	1048	1352	5256	7001	110.4	116.4	281.5	241.6	2.55	2.08	2.08	0	4.3773	0
Tb927.7.4320	mRNA capping enzyme, beta chain, putative	ZUnknown	1		213	300	928	1556	213	300	928	1556	22.4	25.8	49.7	53.7	2.22	2.08	2.08	0	1.8257	0
Tb927.11.11680	2-oxoglutarate dehydrogenase E2 component, putative	Mito.citric.acid.cycle	1	3129	4448	3959	19507	20548	4448	3959	19507	20548	468.5	340.9	1044.7	709.2	2.23	2.08	2.08	0	1.3014	0
Tb927.9.12070	hypothetical protein, conserved	ZUnknown	1		985	1309	4212	6799	985	1309	4212	6799	103.8	112.7	225.6	234.7	2.18	2.08	2.08	0	1.0025	0
Tb927.2.4400	Mitchondrial SSU ribosomal protein	Mito.translation	1		522	648	2125	3355	522	648	2125	3355	55	55.8	113.8	115.8	2.07	2.08	2.07	0	1.5729	0
Tb927.11.8950	LRRP1 leucine rich repeat), in bilobe	Cytoskeleton	1	2838	861	987	3509	5110	861	987	3509	5110	90.7	85	187.9	176.4	2.07	2.08	2.07	0	1.0319	0
Tb927.5.3880	hypothetical protein, conserved	ZUnknown	1		229	374	929	1940	229	374	929	1940	24.1	32.2	49.8	67	2.06	2.08	2.06	0	2.1615	0
Tb927.11.10910	40S ribosomal protein SA	Ribosome	2	968	8468	10925	34107	56651	16936	21850	68214	113302	1784	1881.5	3653.1	3910.7	2.05	2.08	2.05	0	0.7093	0
Tb927.2.5020	acyl-CoA oxidase, putative	Lipids	1	2277	440	511	1743	2647	440	511	1743	2647	46.3	44	93.3	91.4	2.02	2.08	2.02	0	1.6649	0
Tb927.8.4290	Ribosome biogenesis protein Nop16, putative	ZUnknown	1	1211	267	271	1035	1405	267	271	1035	1405	28.1	23.3	55.4	48.5	1.97	2.08	1.97	0	1.2181	0
Tb927.11.10590	Glutathione S-transferase, C-terminal domain containing protein, putative	ZUnknown	1	1954	308	418	1187	2168	308	418	1187	2168	32.4	36	63.6	74.8	1.96	2.08	1.96	0	1.4151	0
Tb927.3.1330	hypothetical protein, conserved	ZUnknown	1		500	677	1894	3520	500	677	1894	3520	52.7	58.3	101.4	121.5	1.92	2.08	1.92	0	2.5073	0
Tb927.4.1940	WD domain, G-beta repeat, putative	ZUnknown	1	2027	381	502	1423	2601	381	502	1423	2601	40.1	43.2	76.2	89.8	1.9	2.08	1.9	0	1.4925	0
Tb927.8.830	Protein of unknown function (DUF3608), putative	ZUnknown	1	6333	577	761	2141	3949	577	761	2141	3949	60.8	65.5	114.7	136.3	1.89	2.08	1.89	0	2.3245	0
Tb927.6.410	hypothetical protein, conserved	ZUnknown	1		214	386	790	2003	214	386	790	2003	22.5	33.2	42.3	69.1	1.88	2.08	1.88	0	1.0564	0
Tb927.9.2700	hypothetical protein, conserved	ZUnknown	1		105	192	386	996	105	192	386	996	11.1	16.5	20.7	34.4	1.86	2.08	1.86	0	1.0442	0
Tb927.5.2410	KIN-E kinesin	Cytoskeleton	1	5895	903	1010	3212	5232	903	1010	3212	5232	95.1	87	172	180.6	1.81	2.08	1.81	0	0.9887	0
Tb927.5.1760	Isoprenylcysteine alpha-carbonyl methylesterase, putative	ZUnknown	1		295	372	1030	1934	295	372	1030	1934	31.1	32	55.2	66.8	1.77	2.08	1.77	0	2.1722	0
Tb927.10.3790	hypothetical protein, conserved	ZUnknown	1.24		2058	2196	7184	11366	2552	2723	8908	14094	268.8	234.5	477.1	486.5	1.77	2.08	1.77	0	1.4636	0
Tb927.11.1830	flagellar membrane protein, conserved, signal peptide and 5 TM domains	Membrane.protein	3.99		58	58	193	300	231	231	770	1197	24.3	19.9	41.2	41.3	1.7	2.08	1.7	0	2.5822	0
Tb927.9.11770	Fusaric acid resistance protein-like, putative	ZUnknown	1.14		425	462	1364	2400	485	527	1555	2736	51.1	45.4	83.3	94.4	1.63	2.08	1.63	0	3.1476	0
Tb927.1.1350	kinesin heavy chain, Kinesin-1	Cytoskeleton	1.07		277	373	865	1938	296	399	926	2074	31.2	34.4	49.6	71.6	1.59	2.08	1.59	0	1.7351	0
Tb927.11.15790	hypothetical protein, conserved	ZUnknown	1.48		67	150	284	775	99	222	420	1147	10.4	19.1	22.5	39.6	2.16	2.07	2.07	0	2.045	0
Tb927.3.2660	TatD related DNase, putative	ZUnknown	1	2309	442	565	1891	2910	442	565	1891	2910	46.6	48.7	101.3	100.4	2.17	2.07	2.07	0	1.319	0
Tb927.6.1660	hypothetical protein, conserved	ZUnknown	1	2930	899	1607	3869	8304	899	1607	3869	8304	94.7	138.4	207.2	286.6	2.19	2.07	2.07	0	1.3153	0
Tb927.11.5620	hypothetical protein, conserved	ZUnknown	1	1699	289	405	1121	2098	289	405	1121	2098	30.4	34.9	60	72.4	1.97	2.07	1.97	0	1.6793	0
Tb927.10.13450	hypothetical protein, conserved	ZUnknown	1	5526	343	417	1307	2151	343	417	1307	2151	36.1	35.9	70	74.2	1.94	2.07	1.94	0	0.9605	0
Tb927.11.3270	squalene monooxygenase, putative	Sterols	1	3204	370	389	1390	2008	370	389	1390	2008	39	33.5	74.4	69.3	1.91	2.07	1.91	0	2.3371	0
Tb927.11.7300	major facilitator superfamily, putative	ZUnknown	2.06		164	186	604	961	338	383	1244	1980	35.6	33	66.6	68.3	1.87	2.07	1.87	0	2.2458	0
Tb927.11.11220	dynein heavy chain	Cytoskeleton	1	13610	4213	4953	15439	25596	4213	4953	15439	25596	443.8	426.5	826.8	883.5	1.86	2.07	1.86	0	0.8121	0
Tb927.3.4270	hypothetical protein, conserved	ZUnknown	1	4963	570	622	2043	3213	570	622	2043	3213	60	53.6	109.4	110.9	1.82	2.07	1.82	0	0.691	0
Tb927.11.13520	hypothetical protein, conserved	ZUnknown	1	3774	345	409	1228	2106	345	409	1228	2106	36.3	35.2	65.8	72.7	1.81	2.07	1.81	0	3.1546	0
Tb927.6.1160	leucine-rich repeat protein (LRRP)	LRRP	1		541	796	1921	4100	541	796	1921	4100	57	68.5	102.9	141.5	1.81	2.07	1.81	0	0.9311	0
Tb927.7.7270	hypothetical protein, conserved	Cytoskeleton	1	3619	378	537	1255	2771	378	537	1255	2771	39.8	46.2	67.2	95.6	1.69	2.07	1.69	0	2.2284	0
Tb927.8.800	Domain of unknown function (DUF3437), putative	ZUnknown	1		1336	1368	4417	7080	1336	1368	4417	7080	140.7	117.8	236.5	244.4	1.68	2.07	1.68	0	1.6834	0
Tb927.10.5960	engulfment and cell motility domain 2, putative	Cytoskeleton	1.96		156	173	429	894	306	339	841	1752	32.2	29.2	45	60.5	1.4	2.07	1.4	0	1.124	0
Tb927.10.4020	hypothetical protein, conserved	ZUnknown	1.55	1699	112	174	469	892	174	270	727	1383	18.3	23.2	38.9	47.7	2.13	2.06	2.06	0	2.453	0
Tb927.7.3090	Galactose oxidase, central domain containing protein, putative	ZUnknown	1	4719	557	915	2433	4711	557	915	2433	4711	58.7	78.8	130.3	162.6	2.22	2.06	2.06	0	1.5328	0
Tb927.8.1590	TOM1, HECT ubiquitin-protein ligase involved in mRNA export from nucleus	Ubiquitin.proteasome	1	14654	5348	5328	22256	27441	5348	5328	22256	27441	563.3	458.8	1191.9	947.1	2.12	2.06	2.06	0	1.0189	0
Tb927.8.8330	calpain, putative,cysteine peptidase, putative	Protease	1.13	4359	707	747	3252	3848	799	844	3675	4348	84.2	72.7	196.8	150.1	2.34	2.06	2.06	0	0.9863	0
Tb927.7.7160	kinetoplastid-specific dual specificity phosphatase, putative	Phosphatase	1	6022	279	371	1033	1901	279	371	1033	1901	29.4	31.9	55.3	65.6	1.88	2.06	1.88	0	1.5032	0
Tb927.11.15110	Vitamin B6 photo-protection and homoeostasis, putative	ZUnknown	1	2757	301	367	1088	1888	301	367	1088	1888	31.7	31.6	58.3	65.2	1.84	2.06	1.84	0	2.2283	0
Tb927.9.12990	hypothetical protein, conserved	ZUnknown	1.21	4543	627	802	2254	4120	759	970	2727	4985	79.9	83.5	146	172.1	1.83	2.06	1.83	0	1.1811	0
Tb927.7.4450	NuSAP3	ZUnknown	1	5566	1051	1243	3760	6382	1051	1243	3760	6382	110.7	107	201.4	220.3	1.82	2.06	1.82	0	3.3756	0
Tb927.10.14320	FAZ9 flagellar attachment zone protein	Cytoskeleton	1	4412	879	1060	2981	5447	879	1060	2981	5447	92.6	91.3	159.6	188	1.72	2.06	1.72	0	1.1302	0
Tb927.3.5040	hypothetical protein, conserved	ZUnknown	1		836	1099	2769	5638	836	1099	2769	5638	88.1	94.6	148.3	194.6	1.69	2.06	1.69	0	1.425	0
Tb927.10.460	NRKC NIMA-related protein kinase	Protein.kinase	1.07	3842	239	305	778	1565	256	326	832	1675	27	28.1	44.6	57.8	1.65	2.06	1.65	0	1.3727	0
Tb927.5.2650	L-galactonolactone oxidase (GAL/ALO)	Enzyme	1	2244	578	627	1818	3223	578	627	1818	3223	60.9	54	97.4	111.2	1.6	2.06	1.6	0	1.0283	0
Tb927.9.10000	hypothetical protein, conserved	ZUnknown	1	692	381	316	1137	1625	381	316	1137	1625	40.1	27.2	60.9	56.1	1.52	2.06	1.52	0	1.1598	0
Tb927.9.10050	60Kd inner membrane protein, putative	ZUnknown	1	1458	242	395	1060	2017	242	395	1060	2017	25.5	34	56.8	69.6	2.23	2.05	2.05	0	2.1257	0
Tb927.7.4900	XRNA	RNA.degradation	1.96	8987	1039	1380	4714	7054	2036	2705	9239	13826	214.5	232.9	494.8	477.2	2.31	2.05	2.05	0	1.6205	0
Tb927.10.15250	paraflagellar rod protein PFC15	Cytoskeleton	2.89	1940	684	839	3159	4282	1977	2425	9130	12375	208.2	208.8	488.9	427.1	2.35	2.05	2.05	0	0.5527	0
Tb927.10.15080	WDR1	Ubiquitin.proteasome	1	5919	768	1046	3047	5350	768	1046	3047	5350	80.9	90.1	163.2	184.7	2.02	2.05	2.02	0	1.3989	0
Tb927.3.4540	NOL1/NOP2/sun family, putative	ZUnknown	1		252	422	975	2156	252	422	975	2156	26.5	36.3	52.2	74.4	1.97	2.05	1.97	0	1.9134	0
Tb927.7.3270	hypothetical protein, conserved	ZUnknown	1		651	721	2239	3693	651	721	2239	3693	68.6	62.1	119.9	127.5	1.75	2.05	1.75	0	2.1166	0
Tb927.7.1930	nucleoside diphosphatase, putative,ectonucleoside triphosphate diphosphohydrolase 5, putative	Enzyme	1		54	74	175	379	54	74	175	379	5.7	6.4	9.4	13.1	1.65	2.05	1.65	0	2.25	0
Tb927.10.8900	choline/ethanolamine phosphotransferase (CEPT)	Lipids	1	4445	632	544	1961	2776	632	544	1961	2776	66.6	46.8	105	95.8	1.58	2.05	1.58	0	3.0824	0
Tb927.9.13620	hypothetical protein, conserved	ZUnknown	1.29		444	606	1366	3105	573	782	1762	4005	60.4	67.3	94.4	138.2	1.57	2.05	1.57	0	1.7904	0
Tb927.11.2710	cell division cycle 45 (CDC45), putative	Cell.cycle	1.5		329	406	1349	2069	494	609	2024	3104	52	52.4	108.4	107.1	2.08	2.04	2.04	0	2.4291	0
Tb927.8.6530	SET domain containing protein, putative	ZUnknown	1		245	351	1011	1789	245	351	1011	1789	25.8	30.2	54.1	61.7	2.1	2.04	2.04	0	1.6394	0
Tb927.10.3920	Some resemblance to a protein of the dense fiber of sperm tails	ZUnknown	2.02	2365	202	310	827	1581	408	626	1671	3194	43	53.9	89.5	110.2	2.08	2.04	2.04	0	1.4181	0
Tb927.11.9470	ADP-ribosylation factor GTPase activating protein, putative	Vesicular.transport	1	1298	266	413	1318	2104	266	413	1318	2104	28	35.6	70.6	72.6	2.52	2.04	2.04	0	1.1459	0
Tb927.3.3270	ATP-dependent phosphofructokinase (TbPFK)	Glucose.glycerol	1	2549	1879	2491	9648	12677	1879	2491	9648	12677	197.9	214.5	516.7	437.6	2.61	2.04	2.04	0	0.6926	0
Tb927.4.2920	hypothetical protein, conserved	ZUnknown	1	3357	522	680	2082	3460	522	680	2082	3460	55	58.6	111.5	119.4	2.03	2.04	2.03	0	0.8696	0
Tb927.10.10000	hypothetical protein, conserved	ZUnknown	1	2381	695	515	2638	2621	695	515	2638	2621	73.2	44.3	141.3	90.5	1.93	2.04	1.93	0	2.1331	0
Tb927.10.6710	hypothetical protein, conserved	ZUnknown	1		419	582	1525	2959	419	582	1525	2959	44.1	50.1	81.7	102.1	1.85	2.04	1.85	0	1.6643	0
Tb927.3.1420	hypothetical protein, conserved, trypanosome-specific, C-terminal Kelch motif	Cytoskeleton	1	11204	812	1043	2837	5307	812	1043	2837	5307	85.5	89.8	151.9	183.2	1.78	2.04	1.78	0	1.2121	0
Tb927.4.2990	hypothetical protein, conserved, mono ntd cyclase domains at Cter	ZUnknown	2.01		287	333	1006	1696	577	669	2022	3409	60.8	57.6	108.3	117.7	1.78	2.04	1.78	0	0.8642	0
Tb927.11.16030	proteasome regulatory non-ATP-ase subunit 7 (RPN7)	Ubiquitin.proteasome	1		841	885	2926	4496	841	885	2926	4496	88.6	76.2	156.7	155.2	1.77	2.04	1.77	0	0.8187	0
Tb927.1.2120	calpain, putative,cysteine peptidase, Clan CA, family C2, putative	Protease	1	2553	791	1086	2701	5514	791	1086	2701	5514	83.3	93.5	144.6	190.3	1.74	2.04	1.74	0	1.4188	0
Tb927.10.13420	hypothetical protein	ZUnknown	1		310	127	1025	643	310	127	1025	643	32.7	10.9	54.9	22.2	1.68	2.04	1.68	0	2.88	0
Tb927.11.6210	sterol 14-alpha-demethylase (CYP51)	Sterols	1	3200	207	323	1018	1638	207	323	1018	1638	21.8	27.8	54.5	56.5	2.5	2.03	2.03	0	3.3189	0
Tb927.10.4030	hypothetical protein	ZUnknown	1		122	221	555	1118	122	221	555	1118	12.9	19	29.7	38.6	2.32	2.03	2.03	0	2.1644	0
Tb927.4.2160	hypothetical protein, conserved	ZUnknown	1	1152	90	139	391	706	90	139	391	706	9.5	12	20.9	24.4	2.2	2.03	2.03	0	2.139	0
Tb927.11.9280	hypothetical protein, conserved	ZUnknown	1		260	385	1121	1944	260	385	1121	1944	27.4	33.2	60	67.1	2.19	2.03	2.03	0	1.6819	0
Tb927.10.12180	hypothetical protein, conserved	ZUnknown	1		246	351	996	1779	246	351	996	1779	25.9	30.2	53.3	61.4	2.06	2.03	2.03	0	1.0991	0
Tb927.11.15740	hypothetical protein, conserved	ZUnknown	1	2187	191	267	781	1352	191	267	781	1352	20.1	23	41.8	46.7	2.08	2.03	2.03	0	0.8446	0
Tb927.5.3650	hypothetical protein, conserved	ZUnknown	1.16		401	642	1566	3252	465	745	1817	3772	49	64.2	97.3	130.2	1.99	2.03	1.99	0	1.6782	0
Tb927.6.1250	Mitchondrial SSU ribosomal protein S29	Mito.translation	1.11	1672	698	1230	2690	6225	775	1365	2986	6910	81.6	117.5	159.9	238.5	1.96	2.03	1.96	0	1.4445	0
Tb927.7.2050	R3H domain containing protein, putative	ZUnknown	1		403	616	1389	3120	403	616	1389	3120	42.5	53	74.4	107.7	1.75	2.03	1.75	0	2.1302	0
Tb927.8.7720	hypothetical protein, conserved	ZUnknown	1	5124	35	41	110	207	35	41	110	207	3.7	3.5	5.9	7.1	1.59	2.03	1.59	0	2.1868	0
Tb927.8.3330	mitochondrial carrier protein, MCP18	Mito.transport	1.06	1709	172	224	534	1131	182	237	566	1199	19.2	20.4	30.3	41.4	1.58	2.03	1.58	0	1.6418	0
Tb927.4.960	WD domain, G-beta repeat, putative	ZUnknown	1.61		249	338	708	1710	401	544	1140	2753	42.2	46.8	61.1	95	1.45	2.03	1.45	0	1.086	0
Tb927.8.6330	hypothetical protein, conserved, similar to yeast Doa1p, 7WD repeats,PFU domain binding to Ubiquitin	Ubiquitin.proteasome	1		735	854	2981	4302	735	854	2981	4302	77.4	73.5	159.6	148.5	2.06	2.02	2.02	0	2.0598	0
Tb927.6.1600	hypothetical protein, conserved	ZUnknown	1	903	732	1196	3293	6026	732	1196	3293	6026	77.1	103	176.4	208	2.29	2.02	2.02	0	1.4795	0
Tb927.6.2640	importin alpha subunit, putative (TbKap60)	Nuclear.transport	1		2006	3161	8928	15962	2006	3161	8928	15962	211.3	272.2	478.1	550.9	2.26	2.02	2.02	0	1.3606	0
Tb927.11.5410	hypothetical protein, conserved	ZUnknown	1	3457	305	443	1169	2234	305	443	1169	2234	32.1	38.1	62.6	77.1	1.95	2.02	1.95	0	1.9837	0
Tb927.7.2570	GRBC1 guide RNA associated protein, GAP2	Mito.RNA	1.95	2460	513	604	1878	3037	1000	1178	3662	5922	105.3	101.4	196.1	204.4	1.86	2.02	1.86	0	1.1118	0
Tb927.10.14880	hypothetical protein, conserved	ZUnknown	1.17	3267	366	510	1308	2568	428	597	1530	3005	45.1	51.4	81.9	103.7	1.82	2.02	1.82	0	1.5773	0
Tb927.3.3030	BOH1, hook complex protein, resemblance to myosin	Cytoskeleton	1	2231	1075	1180	3732	5953	1075	1180	3732	5953	113.2	101.6	199.9	205.5	1.77	2.02	1.77	0	0.9069	0
Tb927.11.4010	hypothetical protein, conserved, no domains, no yeast or human match	ZUnknown	1.26	4857	471	616	1634	3108	593	776	2059	3916	62.5	66.8	110.3	135.2	1.76	2.02	1.76	0	1.3136	0
Tb927.10.2950	hypothetical protein, conserved	ZUnknown	1.24		1012	1256	3417	6342	1255	1557	4237	7864	132.2	134.1	226.9	271.4	1.72	2.02	1.72	0	0.7424	0
Tb927.4.560	Cytoplasmic dynein 2 heavy chain (DYNC2H1), putative	Cytoskeleton	1		2249	2284	7180	11528	2249	2284	7180	11528	236.9	196.7	384.5	397.9	1.62	2.02	1.62	0	1.1548	0
Tb927.10.3090	hypothetical protein, conserved	ZUnknown	1		379	457	1199	2303	379	457	1199	2303	39.9	39.4	64.2	79.5	1.61	2.02	1.61	0	1.2025	0
Tb927.10.2410	MSP-C, putative	Membrane.protein	1.24		48	60	136	301	60	74	169	373	6.3	6.4	9.1	12.9	1.43	2.02	1.43	0	1.512	0
Tb927.8.4540	PBP1	RNA.degradation	1	7016	2609	2389	10685	11998	2609	2389	10685	11998	274.8	205.7	572.2	414.1	2.08	2.01	2.01	0	2.3108	0
Tb927.5.3590	Putative zinc finger motif, C2HC5-type/ASCH domain containing protein, putative	ZUnknown	1	2050	546	798	2299	3992	546	798	2299	3992	57.5	68.7	123.1	137.8	2.14	2.01	2.01	0	1.7249	0
Tb927.9.8240	hypothetical protein, conserved, no good matches	ZUnknown	1	1797	252	404	1029	2028	252	404	1029	2028	26.5	34.8	55.1	70	2.08	2.01	2.01	0	1.4337	0
Tb927.10.14500	hypothetical protein, conserved	ZUnknown	1	2506	1078	1466	4339	7339	1078	1466	4339	7339	113.6	126.2	232.4	253.3	2.05	2.01	2.01	0	0.9114	0
Tb927.1.3200	SGT1-like protein, cold-shock domain	Chaperone	1		1086	775	4989	3888	1086	775	4989	3888	114.4	66.7	267.2	134.2	2.34	2.01	2.01	0	0.6483	0
Tb927.11.16660	Dopey, N-terminal, putative	ZUnknown	1	8255	1468	1854	5650	9291	1468	1854	5650	9291	154.6	159.6	302.6	320.7	1.96	2.01	1.96	0	1.5435	0
Tb927.10.3260	Long-chain-fatty-acid--CoA ligase 5, Acyl-CoA synthetase 5 (LACS 5)	Lipids	1.28	3573	1099	1234	4167	6192	1407	1580	5334	7926	148.2	136.1	285.7	273.6	1.93	2.01	1.93	0	1.043	0
Tb927.11.16310	myosin heavy chain, putative, in MCM-BP-TAP	Cytoskeleton	1	4492	281	312	971	1564	281	312	971	1564	29.6	26.9	52	54	1.76	2.01	1.76	0	2.2088	0
Tb927.1.4280	hypothetical protein, conserved, African tryp specific, PTZ (tail-specific protease) domain	ZUnknown	1	5413	450	646	1519	3233	450	646	1519	3233	47.4	55.6	81.3	111.6	1.72	2.01	1.72	0	2.9142	0
Tb927.4.4020	amino acid transporter, putative	Amino.acid.transport	1.11	2259	149	161	505	807	165	179	561	896	17.4	15.4	30	30.9	1.72	2.01	1.72	0	2.5486	0
Tb927.5.470	Riboflavin transporter	Transporter	2.16	2268	251	113	800	566	542	244	1728	1223	57.1	21	92.5	42.2	1.62	2.01	1.62	0	4.5979	0
Tb927.10.11000	4EIP2 homologue	Translation	1	1444	585	789	3115	3927	585	789	3115	3927	61.6	67.9	166.8	135.5	2.71	2	2	0	2.5592	0
Tb927.4.1400	vacuolar transport protein 4A, putative	Lysosome	1		96	140	412	702	96	140	412	702	10.1	12.1	22.1	24.2	2.19	2	2	0	2.9977	0
Tb927.6.4470	prozyme,S-adenosylmethionine decarboxylaseregulator	Redox	1	4665	1574	2698	7019	13475	1574	2698	7019	13475	165.8	232.3	375.9	465.1	2.27	2	2	0	2.198	0
Tb927.8.1550	paraflagellar rod protein PFC3	Cytoskeleton	1	4817	2817	4103	13877	20459	2817	4103	13877	20459	296.7	353.3	743.2	706.2	2.5	2	2	0	0.7202	0
Tb927.6.2730	hypothetical protein, conserved	ZUnknown	1	5733	841	1739	3287	8695	841	1739	3287	8695	88.6	149.7	176	300.1	1.99	2	1.99	0	#N/A	0
Tb927.10.3350	major facilitator superfamily, putative	ZUnknown	1.53	3041	154	161	587	803	236	246	898	1229	24.9	21.2	48.1	42.4	1.93	2	1.93	0	3.0779	0
Tb927.11.2380	phosphoglycerate kinase, putative	Glucose.glycerol	1		712	934	2695	4655	712	934	2695	4655	75	80.4	144.3	160.7	1.92	2	1.92	0	1.4442	0
Tb927.6.4640	hypothetical protein, conserved	ZUnknown	1	3706	860	1589	3205	7945	860	1589	3205	7945	90.6	136.8	171.6	274.2	1.89	2	1.89	0	1.1097	0
Tb927.10.15390	FAZ7 Trypanosome-specific kinesin family 2	Cytoskeleton	1.96	5808	425	537	1561	2676	833	1053	3060	5245	87.7	90.7	163.9	181	1.87	2	1.87	0	1.6033	0
Tb927.11.890	hypothetical protein, conserved	ZUnknown	1	4559	1880	4191	6859	20942	1880	4191	6859	20942	198	360.9	367.3	722.8	1.86	2	1.86	0	2.5762	0
Tb927.1.4520	Zinc finger, C3HC4 type (RING finger), putative	Zinc.finger	1		204	369	727	1846	204	369	727	1846	21.5	31.8	38.9	63.7	1.81	2	1.81	0	0.6875	0
Tb927.4.1320	hypothetical protein, conserved	ZUnknown	1		459	708	1605	3531	459	708	1605	3531	48.3	61	86	121.9	1.78	2	1.78	0	1.9104	0
Tb927.2.3990	GRIP-related Arf-binding domain containing protein, putative	ZUnknown	1		264	360	890	1796	264	360	890	1796	27.8	31	47.7	62	1.72	2	1.72	0	1.0583	0
Tb927.10.7080	ATP-dependent DEAD/H RNA helicase, putative, no clear yeast homologue	RNA.helicase	1.19	2295	490	725	2209	3596	583	863	2629	4279	61.4	74.3	140.8	147.7	2.29	1.99	1.99	0	2.8303	0
Tb927.8.7440	lipase, putative	Lipids	1	1710	158	257	662	1274	158	257	662	1274	16.6	22.1	35.5	44	2.14	1.99	1.99	0	3.6423	0
Tb927.11.14390	hypothetical protein, conserved	ZUnknown	1	2030	826	1150	3261	5705	826	1150	3261	5705	87	99	174.6	196.9	2.01	1.99	1.99	0	1.3496	0
Tb927.7.1530	2OG-Fe(II) oxygenase superfamily, putative	ZUnknown	1		351	544	1321	2695	351	544	1321	2695	37	46.8	70.7	93	1.91	1.99	1.91	0	1.6813	0
Tb927.11.6420	hypothetical protein, conserved, ARM repeats	ZUnknown	1	4529	1074	1308	4038	6506	1074	1308	4038	6506	113.1	112.6	216.3	224.6	1.91	1.99	1.91	0	1.3976	0
Tb927.9.10840	hypothetical protein, conserved, kineto-specific no domains	ZUnknown	1	1853	486	654	1793	3250	486	654	1793	3250	51.2	56.3	96	112.2	1.88	1.99	1.88	0	1.8299	0
Tb927.2.2360	Ankyrin repeats (3 copies)/Zinc finger, C3HC4 type (RING finger), putative	ZUnknown	1	4027	439	659	1618	3271	439	659	1618	3271	46.2	56.7	86.7	112.9	1.87	1.99	1.87	0	2.2829	0
Tb927.11.3750	NADH-cytochrome b5 reductase, putative (B5R)	Mito.e.transport	1		178	265	569	1312	178	265	569	1312	18.7	22.8	30.5	45.3	1.63	1.99	1.63	0	2.6023	0
Tb927.7.1200	Protein of unknown function (DUF525), putative	ZUnknown	1	2325	193	194	608	966	193	194	608	966	20.3	16.7	32.6	33.3	1.61	1.99	1.61	0	1.492	0
Tb927.8.7970	hypothetical protein, brucei-evansi-specific	ZUnknown	1	2198	414	314	1310	1554	414	314	1310	1554	43.6	27	70.2	53.6	1.61	1.99	1.61	0	0.5824	0
Tb927.5.3620	kinetoplastid-specific dual specificity phosphatase, putative	Phosphatase	1	5308	1178	1204	3193	5977	1178	1204	3193	5977	124.1	103.7	171	206.3	1.38	1.99	1.38	0	2.6041	0
Tb927.11.14540	hypothetical protein, conserved	ZUnknown	1		96	140	255	699	96	140	255	699	10.1	12.1	13.7	24.1	1.36	1.99	1.36	0	0.9197	0
Tb927.9.2350	serine/threonine protein kinase, putative	Protein.kinase	1	3222	283	702	1246	3467	283	702	1246	3467	29.8	60.4	66.7	119.7	2.24	1.98	1.98	0	1.5806	0
Tb927.7.1190	regulator of chromosome condensation, putative	Cell.cycle	1	4787	297	595	1504	2934	297	595	1504	2934	31.3	51.2	80.5	101.3	2.57	1.98	1.98	0	1.4771	0
Tb927.8.6560	SpoU rRNA Methylase family, putative	Mito.pathway	1		150	269	669	1329	150	269	669	1329	15.8	23.2	35.8	45.9	2.27	1.98	1.98	0	1.3875	0
Tb927.11.10480	PQQ-like domain/WD domain, G-beta repeat/Utp21 specific WD40 associated putative domain containing protein, putative	ZUnknown	1	3375	772	1007	3110	4976	772	1007	3110	4976	81.3	86.7	166.6	171.7	2.05	1.98	1.98	0	1.1768	0
Tb927.10.1190	hypothetical protein, conserved	ZUnknown	1.18		141	265	544	1309	166	313	642	1545	17.5	27	34.4	53.3	1.97	1.98	1.97	0	2.1366	0
Tb927.5.2890	AAA domain (dynein-related subfamily)/von Willebrand factor type A domain containing protein, putative	ZUnknown	1	7239	791	961	2954	4734	791	961	2954	4734	83.3	82.8	158.2	163.4	1.9	1.98	1.9	0	#N/A	0
Tb927.11.3330	hypothetical protein, conserved, no yeast or human match	ZUnknown	1		466	665	1636	3287	466	665	1636	3287	49.1	57.3	87.6	113.5	1.78	1.98	1.78	0	2.1725	0
Tb927.11.1230	hypothetical protein, conserved	ZUnknown	1		48	51	85	253	48	51	85	253	5.1	4.4	4.6	8.7	0.9	1.98	0.9	0	0.6015	0
Tb927.9.5900	glutamate dehydrogenase (GDH)	Mito.citric.acid.cycle	1		7683	8142	32915	39999	7683	8142	32915	39999	809.3	701.1	1762.7	1380.6	2.18	1.97	1.97	0	2.0593	0
Tb927.9.14170	hypothetical protein, conserved	ZUnknown	1	2669	141	233	553	1146	141	233	553	1146	14.9	20.1	29.6	39.6	1.99	1.97	1.97	0	1.8374	0
Tb927.10.15880	protein kinase, putative	Protein.kinase	1.84		89	145	388	715	164	267	714	1316	17.3	23	38.2	45.4	2.21	1.97	1.97	0	1.6154	0
Tb927.10.930	hypothetical protein, conserved	ZUnknown	1.57	3501	389	621	1715	3046	611	975	2693	4782	64.4	84	144.2	165.1	2.24	1.97	1.97	0	1.3561	0
Tb927.9.2420	hypothetical protein, conserved	ZUnknown	1	1338	551	632	2216	3107	551	632	2216	3107	58	54.4	118.7	107.2	2.05	1.97	1.97	0	1.3257	0
Tb927.11.10520	KKT2 kinetochore protein, tyrosine kinase, putative	Cell.cycle	1		589	920	2507	4522	589	920	2507	4522	62	79.2	134.3	156.1	2.16	1.97	1.97	0	1.3232	0
Tb927.10.5170	XPC-binding domain containing protein, putative	ZUnknown	1.46	4804	547	767	2196	3761	799	1120	3206	5491	84.2	96.4	171.7	189.5	2.04	1.97	1.97	0	1.1615	0
Tb927.8.4860	Mitchondrial SSU ribosomal protein	Mito.translation	1	2112	376	536	1414	2629	376	536	1414	2629	39.6	46.2	75.7	90.7	1.91	1.97	1.91	0	1.4417	0
Tb927.10.14920	hypothetical protein, conserved, no clear yeast or human match	ZUnknown	1	4018	278	362	1033	1783	278	362	1033	1783	29.3	31.2	55.3	61.5	1.89	1.97	1.89	0	2.3679	0
Tb927.7.670	hypothetical protein, conserved	ZUnknown	1.07	3339	201	258	726	1267	215	276	777	1356	22.6	23.8	41.6	46.8	1.84	1.97	1.84	0	1.9386	0
Tb927.11.5590	Anaphase-promoting complex APC1	Cell.cycle	1		357	458	1282	2252	357	458	1282	2252	37.6	39.4	68.7	77.7	1.83	1.97	1.83	0	1.422	0
Tb927.7.3650	protein kinase, putative	Protein.kinase	1	5263	697	934	2486	4588	697	934	2486	4588	73.4	80.4	133.1	158.4	1.81	1.97	1.81	0	2.3792	0
Tb927.11.10430	hypothetical protein, conserved	ZUnknown	1		470	614	1612	3014	470	614	1612	3014	49.5	52.9	86.3	104	1.74	1.97	1.74	0	0.8813	0
Tb927.3.5220	hypothetical protein, conserved	ZUnknown	1	4841	793	859	2534	4226	793	859	2534	4226	83.5	74	135.7	145.9	1.63	1.97	1.63	0	1.9383	0
Tb927.6.2890	single strand-specific nuclease, putative	DNA	1	1994	456	486	1364	2384	456	486	1364	2384	48	41.8	73	82.3	1.52	1.97	1.52	0	2.3664	0
Tb927.7.4310	pyridine nucleotide-disulphide oxidoreductase, putative	ZUnknown	1		417	499	1220	2461	417	499	1220	2461	43.9	43	65.3	84.9	1.49	1.97	1.49	0	1.6083	0
Tb927.7.6430	hypothetical protein	ZUnknown	1	4122	30	37	80	182	30	37	80	182	3.2	3.2	4.3	6.3	1.34	1.97	1.34	0	2.103	0
Tb927.9.5350	actin related protein 3, putative	Cytoskeleton	1		126	208	533	1016	126	208	533	1016	13.3	17.9	28.5	35.1	2.14	1.96	1.96	0	1.5744	0
Tb927.5.1010	hypothetical protein, conserved	ZUnknown	1		686	941	2873	4597	686	941	2873	4597	72.3	81	153.9	158.7	2.13	1.96	1.96	0	1.2938	0
Tb927.11.6660	Tex-like protein N-terminal domain/Helix-hairpin-helix motif containing protein, putative	Mito.pathway	1	3521	252	402	1022	1965	252	402	1022	1965	26.5	34.6	54.7	67.8	2.06	1.96	1.96	0	1.2617	0
Tb927.8.4930	hypothetical protein, conserved	Mito.pathway	1	1231	387	595	1563	2915	387	595	1563	2915	40.8	51.2	83.7	100.6	2.05	1.96	1.96	0	1.1872	0
Tb927.8.6240	TbSAXO microtubule stabilizing	Cytoskeleton	1	2410	2939	4016	14026	19683	2939	4016	14026	19683	309.6	345.8	751.1	679.4	2.43	1.96	1.96	0	1.0658	0
Tb927.10.6680	member of the NOL1/NOP2/sun family (S-adenosyl methionine methyltransferases)	Enzyme	1.06	2581	497	662	2057	3237	527	702	2180	3431	55.5	60.4	116.7	118.4	2.1	1.96	1.96	0	1.0468	0
Tb927.11.7580	hypothetical protein, conserved	Mito.DNA	1	3037	1188	1545	4490	7536	1188	1545	4490	7536	125.1	133	240.5	260.1	1.92	1.96	1.92	0	1.5948	0
Tb927.11.16800	hypothetical protein, conserved	ZUnknown	1	2852	522	987	1926	4822	522	987	1926	4822	55	85	103.1	166.4	1.87	1.96	1.87	0	2.1812	0
Tb927.11.15750	AMP deaminase, putative	Nucleotides	1		976	1270	3563	6193	976	1270	3563	6193	102.8	109.4	190.8	213.8	1.86	1.96	1.86	0	1.0766	0
Tb927.1.3250	hypothetical protein, myosin heavy-chain like	Cytoskeleton	1	6007	662	808	2406	3949	662	808	2406	3949	69.7	69.6	128.9	136.3	1.85	1.96	1.85	0	1.0612	0
Tb927.3.1620	ER-golgi trafficking TRAPP I complex 85 kDa subunit, putative	Vesicular.transport	1	5906	1020	1264	3561	6170	1020	1264	3561	6170	107.4	108.8	190.7	213	1.78	1.96	1.78	0	1.2722	0
Tb927.11.5770	hypothetical protein, conserved	ZUnknown	1		633	861	2185	4203	633	861	2185	4203	66.7	74.1	117	145.1	1.75	1.96	1.75	0	1.7597	0
Tb927.10.15580	dynein light chain, putative	Cytoskeleton	1.86	999	120	137	412	672	223	255	766	1250	23.5	22	41	43.1	1.74	1.96	1.74	0	1.7283	0
Tb927.10.13330	paraflagellar rod protein PFC20	Cytoskeleton	1.25	5220	819	946	2678	4641	1024	1183	3348	5801	107.9	101.9	179.3	200.2	1.66	1.96	1.66	0	1.6396	0
Tb927.7.910	hypothetical protein, conserved	Mito.pathway	1.5	2569	484	567	1568	2777	726	851	2352	4166	76.5	73.3	126	143.8	1.65	1.96	1.65	0	1.5975	0
Tb927.11.15870	hypothetical protein, conserved, no human or yeast homologue	ZUnknown	1	2503	238	261	760	1280	238	261	760	1280	25.1	22.5	40.7	44.2	1.62	1.96	1.62	0	1.7465	0
Tb927.11.3870	katanin, putative	Protease	1	2844	316	417	977	2039	316	417	977	2039	33.3	35.9	52.3	70.4	1.57	1.96	1.57	0	1.1895	0
Tb927.11.7211	SNF2 DNA repair protein, putative	DNA	2	3922	275	497	1056	2415	550	994	2112	4830	57.9	85.6	113.1	166.7	1.95	1.95	1.95	0	#N/A	0
Tb927.8.3290	DNA polymerase zeta catalytic subunit, putative	DNA	1	6181	745	1210	2862	5875	745	1210	2862	5875	78.5	104.2	153.3	202.8	1.95	1.95	1.95	0	1.9838	0
Tb927.3.1960	hypothetical protein, conserved	ZUnknown	1	3667	185	220	840	1067	185	220	840	1067	19.5	18.9	45	36.8	2.31	1.95	1.95	0	1.517	0
Tb927.11.1750	hypothetical protein, conserved	ZUnknown	1	1280	468	616	1932	2993	468	616	1932	2993	49.3	53	103.5	103.3	2.1	1.95	1.95	0	1.2489	0
Tb927.2.4060	dynein intermediate chain IC 138	Cytoskeleton	1	3454	599	820	2357	3989	599	820	2357	3989	63.1	70.6	126.2	137.7	2	1.95	1.95	0	1.0469	0
Tb927.11.11140	hypothetical protein	ZUnknown	1	4053	597	722	2333	3515	597	722	2333	3515	62.9	62.2	124.9	121.3	1.99	1.95	1.95	0	0.8651	0
Tb927.10.6790	hypothetical protein, conserved, spindle pole body domain	Cytoskeleton	1		786	954	2890	4646	786	954	2890	4646	82.8	82.1	154.8	160.4	1.87	1.95	1.87	0	1.6094	0
Tb927.4.4790	hypothetical protein, conserved	ZUnknown	1	961	104	122	381	594	104	122	381	594	11	10.5	20.4	20.5	1.85	1.95	1.85	0	2.2821	0
Tb927.9.1750	Fibronectin type III domain containing protein, putative	Cytoskeleton	1		4521	4917	16232	23969	4521	4917	16232	23969	476.2	423.4	869.3	827.3	1.83	1.95	1.83	0	0.6782	0
Tb927.7.580	Gnl1 circularly permutated GTPase family, ribosome biogenesis	rRNA.tRNA.process	1	3065	427	447	1511	2180	427	447	1511	2180	45	38.5	80.9	75.2	1.8	1.95	1.8	0	0.9735	0
Tb927.10.15840	hypothetical protein, conserved	ZUnknown	1.74		262	371	914	1804	456	646	1590	3139	48	55.6	85.2	108.3	1.77	1.95	1.77	0	1.9079	0
Tb927.11.940	KREPB5	Mito.RNA	1	1711	192	296	667	1439	192	296	667	1439	20.2	25.5	35.7	49.7	1.77	1.95	1.77	0	1.1235	0
Tb927.4.5310	NEK12.3 protein kinase (RDK2)	Protein.kinase	1.19	6650	360	344	1208	1669	428	409	1438	1986	45.1	35.2	77	68.5	1.71	1.95	1.71	0	2.3383	0
Tb927.8.8140	small GTP-binding rab protein, putative	Vesicular.transport	1		154	178	473	865	154	178	473	865	16.2	15.3	25.3	29.9	1.56	1.95	1.56	0	1.187	0
Tb927.4.1630	RRP6	RNA.degradation	1	2227	1161	1423	3568	6907	1161	1423	3568	6907	122.3	122.5	191.1	238.4	1.56	1.95	1.56	0	1.0177	0
Tb927.9.12170	leucine-rich repeat protein (LRRP)	LRRP	1	1815	1092	1154	3236	5625	1092	1154	3236	5625	115	99.4	173.3	194.1	1.51	1.95	1.51	0	2.3876	0
Tb927.1.2970	hypothetical protein, conserved	ZUnknown	1.04		286	293	785	1427	297	305	816	1484	31.3	26.3	43.7	51.2	1.4	1.95	1.4	0	1.427	0
Tb927.11.15990	TbNup109 Outer ring	Nuclear.transport	1	3832	836	1153	3707	5570	836	1153	3707	5570	88.1	99.3	198.5	192.3	2.26	1.94	1.94	0	1.1862	0
Tb927.7.3980	immunodominant antigen, putative,tc40 antigen-like	ZUnknown	1	9699	1395	1754	5721	8470	1395	1754	5721	8470	146.9	151	306.4	292.3	2.09	1.94	1.94	0	0.6718	0
Tb927.11.1400	hypothetical protein, conserved	Mito.pathway	1		706	891	2662	4313	706	891	2662	4313	74.4	76.7	142.6	148.9	1.92	1.94	1.92	0	2.078	0
Tb927.11.10960	2OG-Fe(II) oxygenase superfamily, putative	Mito.pathway	1	2449	845	1040	3174	5039	845	1040	3174	5039	89	89.6	170	173.9	1.91	1.94	1.91	0	1.3723	0
Tb927.8.5090	RPA1 RNA polymerase I largest subunit (RPA190)	RNA.synthesis	1.23	6161	1925	2032	7247	9836	2368	2499	8914	12098	249.4	215.2	477.4	417.6	1.91	1.94	1.91	0	1.3151	0
Tb927.5.4130	hypothetical protein, conserved	ZUnknown	1		599	791	2234	3833	599	791	2234	3833	63.1	68.1	119.6	132.3	1.9	1.94	1.9	0	2.1172	0
Tb927.8.5310	Polyketide cyclase / dehydrase and lipid transport, putative	ZUnknown	1		528	713	1969	3452	528	713	1969	3452	55.6	61.4	105.4	119.1	1.9	1.94	1.9	0	2.0388	0
Tb927.6.3710	hypothetical protein, conserved	ZUnknown	1	2768	482	983	1796	4753	482	983	1796	4753	50.8	84.6	96.2	164.1	1.89	1.94	1.89	0	1.51	0
Tb927.11.6410	hypothetical protein, conserved	ZUnknown	1		688	851	2507	4116	688	851	2507	4116	72.5	73.3	134.3	142.1	1.85	1.94	1.85	0	1.1058	0
Tb927.10.14430	hypothetical protein, conserved	ZUnknown	1		262	278	942	1342	262	278	942	1342	27.6	23.9	50.4	46.3	1.83	1.94	1.83	0	3.3649	0
Tb927.8.4160	hypothetical protein, conserved	ZUnknown	1		580	768	2042	3722	580	768	2042	3722	61.1	66.1	109.4	128.5	1.79	1.94	1.79	0	1.1789	0
Tb927.7.920	IAD-5 inner arm dynein heavy chain, clathrin-associated	Cytoskeleton	1.05	13073	3213	3729	10967	18002	3374	3915	11515	18902	355.4	337.1	616.7	652.4	1.73	1.94	1.73	0	0.9246	0
Tb927.4.2520	NAD dependent deacetylase SIR2RP3, nicotinic acid mononucleotide 5,6-dimethylbenzimidazole (cobb) protein	Mito.pathway	1	959	156	213	500	1029	156	213	500	1029	16.4	18.3	26.8	35.5	1.63	1.94	1.63	0	2.3866	0
Tb927.9.12830	hypothetical protein, conserved	ZUnknown	1	2038	561	647	1801	3132	561	647	1801	3132	59.1	55.7	96.5	108.1	1.63	1.94	1.63	0	2.1598	0
Tb927.10.1320	hypothetical protein, conserved	ZUnknown	1	2360	321	438	1027	2121	321	438	1027	2121	33.8	37.7	55	73.2	1.63	1.94	1.63	0	0.8309	0
Tb927.3.2720	hypothetical protein	ZUnknown	1	1760	221	248	687	1206	221	248	687	1206	23.3	21.4	36.8	41.6	1.58	1.94	1.58	0	1.9887	0
Tb927.10.12040	protein kinase, putative,mitogen-activated protein kinase 11, putative	Protein.kinase	1.94	1805	394	425	1171	2056	764	825	2272	3989	80.5	71	121.7	137.7	1.51	1.94	1.51	0	1.4478	0
Tb927.11.13000	phospholipid-transporting ATPase; flippase	Lipids	1	5696	217	304	635	1468	217	304	635	1468	22.9	26.2	34	50.7	1.48	1.94	1.48	0	1.8558	0
Tb927.11.2440	TBCCD1, bilobe, centrioles, cell body anterior	Cytoskeleton	1	2969	394	586	1496	2821	394	586	1496	2821	41.5	50.5	80.1	97.4	1.93	1.93	1.93	0	2.135	0
Tb927.11.14100	DRBD4 (PTB2)	RNA.binding	1	3137	1082	1361	4392	6555	1082	1361	4392	6555	114	117.2	235.2	226.2	2.06	1.93	1.93	0	1.9775	0
Tb927.5.2800	Beta-lactamase superfamily domain containing protein, putative	ZUnknown	1		519	854	2018	4121	519	854	2018	4121	54.7	73.5	108.1	142.2	1.98	1.93	1.93	0	1.7362	0
Tb927.8.5170	hypothetical protein, conserved	ZUnknown	1	4410	697	992	2633	4773	697	992	2633	4773	73.4	85.4	141	164.7	1.92	1.93	1.92	0	1.05	0
Tb927.10.2520	PPL2 DNA primase polymerase	DNA	1		616	851	2283	4106	616	851	2283	4106	64.9	73.3	122.3	141.7	1.88	1.93	1.88	0	1.3251	0
Tb927.5.1290	hypothetical protein, conserved	ZUnknown	1		433	412	1508	1983	433	412	1508	1983	45.6	35.5	80.8	68.4	1.77	1.93	1.77	0	2.1944	0
Tb927.5.1070	hypothetical protein, conserved	Cytoskeleton	1.16	2989	259	344	880	1660	300	399	1021	1926	31.6	34.4	54.7	66.5	1.73	1.93	1.73	0	1.8047	0
Tb927.3.1120	Ran or RTB2	Nuclear.transport	1	1052	2718	2311	9056	11102	2718	2311	9056	11102	286.3	199	485	383.2	1.69	1.93	1.69	0	0.7091	0
Tb927.10.12520	hypothetical protein, conserved	ZUnknown	1	2880	556	800	1774	3847	556	800	1774	3847	58.6	68.9	95	132.8	1.62	1.93	1.62	0	3.6154	0
Tb927.10.5260	C2 domain containing protein, putative	ZUnknown	1.8		228	252	720	1216	410	454	1296	2189	43.2	39.1	69.4	75.6	1.61	1.93	1.61	0	1.0702	0
Tb927.10.5190	Kinesin associated protein, putative	ZUnknown	1.93	1646	340	353	1365	1690	656	681	2634	3262	69.1	58.6	141.1	112.6	2.04	1.92	1.92	0	2.2094	0
Tb927.8.4020	ZC3H24	RNA.binding	3.22	862	189	312	798	1494	609	1005	2570	4811	64.1	86.5	137.6	166.1	2.15	1.92	1.92	0	1.6495	0
Tb927.5.2530	Kre33 homologue, required for biogenesis of ribsomal small subunit in yeast	rRNA.tRNA.process	1	3710	1296	1349	4656	6472	1296	1349	4656	6472	136.5	116.2	249.3	223.4	1.83	1.92	1.83	0	1.292	0
Tb927.8.2770	IP3 inositol trisphosphate receptor.	Signalling	1.12	10955	2599	3514	9284	16857	2911	3936	10398	18880	306.6	338.9	556.9	651.7	1.82	1.92	1.82	0	2.3233	0
Tb927.4.1840	Carboxypeptidase Nna1-like protein, putative	Protease	1	3130	1017	1186	3493	5675	1017	1186	3493	5675	107.1	102.1	187.1	195.9	1.75	1.92	1.75	0	2.1701	0
Tb927.10.10800	palmitoyl acyltransferase 2, TbPAT2	Lipids	1		215	294	731	1412	215	294	731	1412	22.6	25.3	39.1	48.7	1.73	1.92	1.73	0	2.4506	0
Tb927.7.350	hypothetical protein	ZUnknown	1	2531	169	244	569	1171	169	244	569	1171	17.8	21	30.5	40.4	1.71	1.92	1.71	0	2.8568	0
Tb927.3.2730	hypothetical protein, trypanosoma specific	ZUnknown	1		651	841	2177	4031	651	841	2177	4031	68.6	72.4	116.6	139.1	1.7	1.92	1.7	0	1.4791	0
Tb927.10.7610	hypothetical protein, conserved	Mito.pathway	1	5295	949	712	2887	3414	949	712	2887	3414	100	61.3	154.6	117.8	1.55	1.92	1.55	0	1.5816	0
Tb927.11.5260	SNF2 DNA repair protein, putative,SNF2 family protein	DNA	1	4007	465	483	1377	2312	465	483	1377	2312	49	41.6	73.7	79.8	1.5	1.92	1.5	0	2.3145	0
Tb927.8.4600	Zinc finger, C3HC4 type (RING finger), putative	Zinc.finger	1	1803	127	114	332	545	127	114	332	545	13.4	9.8	17.8	18.8	1.33	1.92	1.33	0	1.4646	0
Tb927.11.6230	pretranslocation protein, alpha subunit, SEC61	Vesicular.transport	1	3543	355	381	1533	1819	355	381	1533	1819	37.4	32.8	82.1	62.8	2.2	1.91	1.91	0	2.4595	0
Tb927.11.16840	hypothetical protein, conserved	ZUnknown	1.01		404	604	1576	2878	408	610	1592	2907	43	52.5	85.3	100.3	1.98	1.91	1.91	0	#N/A	0
Tb927.10.8890	kinetoplast DNA-associated protein, putative	Mito.DNA	1	4340	391	570	1573	2716	391	570	1573	2716	41.2	49.1	84.2	93.7	2.04	1.91	1.91	0	2.2225	0
Tb927.9.6310	ABC transporter, putative	Transporter	1	3741	749	973	2965	4645	749	973	2965	4645	78.9	83.8	158.8	160.3	2.01	1.91	1.91	0	2.0564	0
Tb927.9.10010	Sec63 homologue, chaperone protein DNAj	Vesicular.transport	1	2206	341	533	1386	2536	341	533	1386	2536	35.9	45.9	74.2	87.5	2.07	1.91	1.91	0	1.967	0
Tb927.10.11880	hypothetical protein, conserved	ZUnknown	1	2915	445	736	1818	3517	445	736	1818	3517	46.9	63.4	97.4	121.4	2.08	1.91	1.91	0	1.9532	0
Tb927.8.7840	dynein heavy chain, putative, not a DHC in Wickstead analysis	Cytoskeleton	1		195	243	806	1155	195	243	806	1155	20.5	20.9	43.2	39.9	2.11	1.91	1.91	0	1.5259	0
Tb927.10.10690	CEP19	Cytoskeleton	1.97		91	127	365	604	179	250	719	1190	18.9	21.5	38.5	41.1	2.04	1.91	1.91	0	1.2097	0
Tb927.11.2970	hypothetical protein, conserved	ZUnknown	1	2470	539	736	2002	3500	539	736	2002	3500	56.8	63.4	107.2	120.8	1.89	1.91	1.89	0	1.394	0
Tb927.10.7580	hypothetical protein, conserved	ZUnknown	1		485	708	1783	3373	485	708	1783	3373	51.1	61	95.5	116.4	1.87	1.91	1.87	0	1.4899	0
Tb927.11.390	SPRY domain containing protein, putative	ZUnknown	1	3071	290	373	1056	1777	290	373	1056	1777	30.5	32.1	56.6	61.3	1.85	1.91	1.85	0	1.8478	0
Tb927.11.15410	hypothetical protein, conserved	ZUnknown	1.82	2145	87	106	293	505	158	193	533	919	16.6	16.6	28.5	31.7	1.72	1.91	1.72	0	2.8073	0
Tb927.10.7540	VRR-NUC domain containing protein, putative	ZUnknown	1.32		178	261	579	1242	235	345	764	1639	24.8	29.7	40.9	56.6	1.65	1.91	1.65	0	1.9713	0
Tb927.9.13610	DEAD-box helicase	RNA.helicase	1	4954	1723	1841	4884	8767	1723	1841	4884	8767	181.5	158.5	261.6	302.6	1.44	1.91	1.44	0	1.2705	0
Tb927.10.2570	lysosomal alpha-mannosidase precursor, putative	Glycans	1.62	3723	292	280	740	1337	473	454	1199	2166	49.8	39.1	64.2	74.8	1.29	1.91	1.29	0	2.4269	0
Tb927.7.6390	hypothetical protein, conserved	ZUnknown	1		290	580	1288	2754	290	580	1288	2754	30.5	49.9	69	95.1	2.26	1.9	1.9	0	1.609	0
Tb927.3.1020	hypothetical protein, conserved	ZUnknown	1	2317	282	419	1181	1990	282	419	1181	1990	29.7	36.1	63.2	68.7	2.13	1.9	1.9	0	1.5064	0
Tb927.9.10790	hypothetical protein, trypanosoma-specific	ZUnknown	1	3193	458	625	1956	2956	458	625	1956	2956	48.2	53.8	104.8	102	2.17	1.9	1.9	0	1.4145	0
Tb927.4.1540	POMP27, NAD-dependent epimerase, aldehyde reductase, one putative TM domain	Mito.membrane	1	4437	768	965	3369	4583	768	965	3369	4583	80.9	83.1	180.4	158.2	2.23	1.9	1.9	0	1.3784	0
Tb927.8.1600	lysyl-tRNA synthetase, putative	Translation.tRNA	1	2064	3080	3133	11402	14873	3080	3133	11402	14873	324.4	269.8	610.6	513.3	1.88	1.9	1.88	0	#N/A	0
Tb927.3.3580	lipophosphoglycan biosynthetic protein, putative (LPG3)=GRP94 ER chaperone	Glycans	1	3497	437	443	1602	2096	437	443	1602	2096	46	38.1	85.8	72.3	1.87	1.9	1.87	0	1.855	0
Tb927.8.5690	KREPB8	Mito.RNA	1		160	260	584	1235	160	260	584	1235	16.9	22.4	31.3	42.6	1.85	1.9	1.85	0	2.15	0
Tb927.11.4210	U-box domain containing protein, putative	ZUnknown	1		1058	1343	3806	6379	1058	1343	3806	6379	111.4	115.6	203.8	220.2	1.83	1.9	1.83	0	1.3697	0
Tb927.5.3550	hypothetical protein, conserved	ZUnknown	1	1530	951	1033	3359	4902	951	1033	3359	4902	100.2	89	179.9	169.2	1.8	1.9	1.8	0	1.1409	0
Tb927.8.6350	CYC11, CYC2-like cyclin	Cell.cycle	1	5620	779	623	2630	2954	779	623	2630	2954	82.1	53.6	140.8	102	1.72	1.9	1.72	0	3.1153	0
Tb927.9.12490	hypothetical protein, conserved	ZUnknown	1		771	985	2484	4677	771	985	2484	4677	81.2	84.8	133	161.4	1.64	1.9	1.64	0	1.5662	0
Tb927.6.5150	hypothetical protein, conserved, no clear yeast or human matches	ZUnknown	1.14	9531	1438	2675	4601	12712	1639	3050	5245	14492	172.6	262.6	280.9	500.2	1.63	1.9	1.63	0	1.5646	0
Tb927.9.12960	transporter, putative	Transporter	1	3947	322	267	993	1263	322	267	993	1263	33.9	23	53.2	43.6	1.57	1.9	1.57	0	2.4931	0
Tb927.4.620	hypothetical protein, conserved	Cytoskeleton	1	7873	1065	1290	3240	6105	1065	1290	3240	6105	112.2	111.1	173.5	210.7	1.55	1.9	1.55	0	0.8959	0
Tb927.8.2880	hypothetical protein, conserved	Mito.pathway	1.14	4561	260	268	766	1270	296	306	873	1448	31.2	26.3	46.8	50	1.5	1.9	1.5	0	2.0528	0
Tb927.9.12500	POMP7	Mito.membrane	1.99	2164	444	469	1128	2218	884	933	2245	4414	93.1	80.3	120.2	152.4	1.29	1.9	1.29	0	3.0126	0
Tb927.7.900	hypothetical protein, conserved	ZUnknown	1	2335	280	327	1136	1547	280	327	1136	1547	29.5	28.2	60.8	53.4	2.06	1.89	1.89	0	2.1901	0
Tb927.5.1050	hypothetical protein	ZUnknown	1	3420	435	602	1791	2830	435	602	1791	2830	45.8	51.8	95.9	97.7	2.09	1.89	1.89	0	1.5348	0
Tb927.10.15290	hypothetical protein, tubulin-binding CAP cofactor domain (cytoskeletal)	Cytoskeleton	1.38	6261	823	1201	3085	5674	1136	1657	4257	7830	119.7	142.7	228	270.3	1.91	1.89	1.89	0	1.2183	0
Tb927.9.13050	hypothetical protein, conserved	ZUnknown	1		634	914	2268	4310	634	914	2268	4310	66.8	78.7	121.5	148.8	1.82	1.89	1.82	0	1.2539	0
Tb927.11.5740	formin-like protein	ZUnknown	1		243	404	833	1909	243	404	833	1909	25.6	34.8	44.6	65.9	1.74	1.89	1.74	0	1.6087	0
Tb927.4.740	Rgp1, putative	ZUnknown	1	1663	996	1295	3330	6107	996	1295	3330	6107	104.9	111.5	178.3	210.8	1.7	1.89	1.7	0	2.4487	0
Tb927.10.13590	hypothetical protein, conserved	ZUnknown	1.09	3036	547	773	1826	3640	596	843	1990	3968	62.8	72.6	106.6	137	1.7	1.89	1.7	0	1.6271	0
Tb927.11.13320	hypothetical protein, conserved	ZUnknown	1	2417	195	255	648	1203	195	255	648	1203	20.5	22	34.7	41.5	1.69	1.89	1.69	0	2.2024	0
Tb927.7.7290	COG4 transport protein, putative	ZUnknown	1.35		535	742	1769	3501	722	1002	2388	4726	76.1	86.3	127.9	163.1	1.68	1.89	1.68	0	1.3985	0
Tb927.9.1700	btb/poz domain containing protein, putative	ZUnknown	1		495	593	1625	2795	495	593	1625	2795	52.1	51.1	87	96.5	1.67	1.89	1.67	0	1.181	0
Tb927.10.10750	metallo-peptidase, Clan MC, Family M14, putative	Protease	1.18		762	959	2383	4532	899	1132	2812	5348	94.7	97.5	150.6	184.6	1.59	1.89	1.59	0	1.6398	0
Tb927.9.7260	phytanoyl-CoA dioxygenase (PhyH), putative	ZUnknown	1		533	546	1641	2572	533	546	1641	2572	56.1	47	87.9	88.8	1.57	1.89	1.57	0	1.4645	0
Tb927.10.2650	hypothetical protein, conserved	ZUnknown	1.3	4348	561	609	1648	2868	729	792	2142	3728	76.8	68.2	114.7	128.7	1.49	1.89	1.49	0	1.6699	0
Tb927.7.1590	mitotic cyclin,cyclin CycB3 (CYC8)	Cell.cycle	1	3559	456	432	1233	2036	456	432	1233	2036	48	37.2	66	70.3	1.38	1.89	1.38	0	1.9844	0
Tb927.8.2160	multidrug resistance protein A,p-glycoprotein (PGPA)	Transporter	1		694	1155	2624	5409	694	1155	2624	5409	73.1	99.5	140.5	186.7	1.92	1.88	1.88	0	2.4668	0
Tb927.3.2060	protein kinase, putative	Protein.kinase	1	2959	214	330	807	1548	214	330	807	1548	22.5	28.4	43.2	53.4	1.92	1.88	1.88	0	1.5471	0
Tb927.9.12510	DED1-2, ATP-dependent DEAD/H RNA helicase, DED1-2	Translation	1		3672	3807	13558	17853	3672	3807	13558	17853	386.8	327.8	726.1	616.2	1.88	1.88	1.88	0	0.752	0
Tb927.11.2880	KIN-A, kinesin, mitotic spindle	Cytoskeleton	1	4079	589	854	2164	3995	589	854	2164	3995	62	73.5	115.9	137.9	1.87	1.88	1.87	0	1.6708	0
Tb927.4.3890	ATP-dependent DEAD/H RNA helicase, weak match to HsDDX39 (translation of structured mRNAs) no clear yeast homologue	RNA.helicase	1	5389	1756	2019	6344	9456	1756	2019	6344	9456	185	173.9	339.7	326.4	1.84	1.88	1.84	0	1.1316	0
Tb927.7.5240	hypothetical protein, conserved, low homologies, no domains	ZUnknown	1.42	3452	257	361	890	1699	365	513	1264	2413	38.4	44.2	67.7	83.3	1.76	1.88	1.76	0	1.6592	0
Tb927.7.4940	oligopeptidase B protein, clathrin-associated	Vesicular.transport	1.94	3287	378	395	1270	1852	733	766	2464	3593	77.2	66	132	124	1.71	1.88	1.71	0	1.7915	0
Tb927.4.4220	small GTP-binding rab protein, putative (TbRX2)	Vesicular.transport	1.03	3411	353	451	1160	2109	364	465	1195	2172	38.3	40	64	75	1.67	1.88	1.67	0	2.0322	0
Tb927.10.8170	TbNup144 Outer-inner connect	Nuclear.transport	1	4137	1492	1917	4693	8971	1492	1917	4693	8971	157.2	165.1	251.3	309.6	1.6	1.88	1.6	0	0.8001	0
Tb927.10.970	Tetratricopeptide repeat, putative	ZUnknown	1.04	5652	725	896	2249	4190	754	932	2339	4358	79.4	80.3	125.3	150.4	1.58	1.88	1.58	0	1.2104	0
Tb927.1.2710	hypothetical protein, conserved	ZUnknown	1		402	481	1183	2251	402	481	1183	2251	42.3	41.4	63.4	77.7	1.5	1.88	1.5	0	1.7982	0
Tb927.4.2440	hypothetical protein, very weak match to yeast ribosomal protein RSM23	Mito.pathway	1	1779	697	718	1988	3373	697	718	1988	3373	73.4	61.8	106.5	116.4	1.45	1.88	1.45	0	2.2002	0
Tb927.4.2380	sarcoplasmic reticulum glycoprotein, putative	ZUnknown	1		176	210	462	988	176	210	462	988	18.5	18.1	24.7	34.1	1.34	1.88	1.34	0	0.9156	0
Tb927.7.7170	CYC4, CYC2-like cyclin	Cell.cycle	1	4336	440	802	2023	3736	440	802	2023	3736	46.3	69.1	108.3	128.9	2.34	1.87	1.87	0	2.4005	0
Tb927.10.13070	hypothetical protein, conserved	ZUnknown	1.23		76	186	339	867	93	229	417	1066	9.8	19.7	22.3	36.8	2.28	1.87	1.87	0	1.9296	0
Tb927.5.2420	NOL1/NOP2/sun family, putative	ZUnknown	1	3515	611	861	2286	4006	611	861	2286	4006	64.4	74.1	122.4	138.3	1.9	1.87	1.87	0	1.809	0
Tb927.11.16270	DNAexcision repair helicase XPBR	DNA	1	3526	386	540	1434	2524	386	540	1434	2524	40.7	46.5	76.8	87.1	1.89	1.87	1.87	0	1.6046	0
Tb927.5.3230	hypothetical protein, conserved	ZUnknown	1		1957	2407	7370	11207	1957	2407	7370	11207	206.1	207.3	394.7	386.8	1.92	1.87	1.87	0	1.4619	0
Tb927.11.3280	kinesin, MCAK-like KIF13-5	Cytoskeleton	1	4412	699	893	2767	4169	699	893	2767	4169	73.6	76.9	148.2	143.9	2.01	1.87	1.87	0	1.4425	0
Tb927.11.780	hypothetical protein, conserved	ZUnknown	1	6805	1203	2382	5192	11113	1203	2382	5192	11113	126.7	205.1	278.1	383.6	2.19	1.87	1.87	0	1.4254	0
Tb927.11.6460	hypothetical protein, conserved	ZUnknown	1		1720	2356	6701	10979	1720	2356	6701	10979	181.2	202.9	358.9	378.9	1.98	1.87	1.87	0	0.8252	0
Tb927.11.10730	SNF2 DNA repair protein, putative,ATP-dependent helicase, putative,SNF2 family helicase, putative	DNA	1	4360	508	822	1850	3828	508	822	1850	3828	53.5	70.8	99.1	132.1	1.85	1.87	1.85	0	1.6544	0
Tb927.8.2950	hypothetical protein, conserved	ZUnknown	1		283	443	1022	2070	283	443	1022	2070	29.8	38.1	54.7	71.4	1.84	1.87	1.84	0	1.0159	0
Tb927.11.3850	AMP deaminase, putative	Nucleotides	1		883	1030	3141	4809	883	1030	3141	4809	93	88.7	168.2	166	1.81	1.87	1.81	0	1.7306	0
Tb927.8.5680	Pyridoxal-dependent decarboxylase conserved domain containing protein, putative	ZUnknown	1		334	433	1177	2024	334	433	1177	2024	35.2	37.3	63	69.9	1.79	1.87	1.79	0	1.7663	0
Tb927.9.12790	dolichol kinase, putative	Glycans	1	4204	227	317	785	1477	227	317	785	1477	23.9	27.3	42	51	1.76	1.87	1.76	0	2.9807	0
Tb927.7.6760	hypothetical protein, conserved	ZUnknown	1	5100	379	594	1314	2773	379	594	1314	2773	39.9	51.1	70.4	95.7	1.76	1.87	1.76	0	#N/A	0
Tb927.1.3940	hypothetical protein, conserved	ZUnknown	1	3284	586	1025	2008	4791	586	1025	2008	4791	61.7	88.3	107.5	165.4	1.74	1.87	1.74	0	1.8675	0
Tb927.11.4350	hypothetical protein, conserved	ZUnknown	1	2537	340	423	1156	1975	340	423	1156	1975	35.8	36.4	61.9	68.2	1.73	1.87	1.73	0	0.7092	0
Tb927.11.8220	AUK1 aurora B kinase	Cell.cycle	1	1910	573	711	1938	3310	573	711	1938	3310	60.4	61.2	103.8	114.2	1.72	1.87	1.72	0	0.9703	0
Tb927.8.6320	hypothetical protein, conserved	ZUnknown	1	1733	233	288	759	1343	233	288	759	1343	24.5	24.8	40.6	46.4	1.66	1.87	1.66	0	2.653	0
Tb927.5.2090	kinesin, putative	Cytoskeleton	1	3909	275	297	853	1388	275	297	853	1388	29	25.6	45.7	47.9	1.58	1.87	1.58	0	0.9981	0
Tb927.11.950	DRBD14	RNA.binding	1	3224	828	926	2550	4320	828	926	2550	4320	87.2	79.7	136.6	149.1	1.57	1.87	1.57	0	1.3688	0
Tb927.10.10110	PIG-P, putative	ZUnknown	1	569	216	217	463	1015	216	217	463	1015	22.8	18.7	24.8	35	1.09	1.87	1.09	0	2.6145	0
Tb927.3.4190	endosomal integral membrane protein, putative	Vesicular.transport	1		265	368	1006	1711	265	368	1006	1711	27.9	31.7	53.9	59.1	1.93	1.86	1.86	0	3.1263	0
Tb927.5.1720	hypothetical protein, conserved	ZUnknown	1	2744	736	1163	3004	5402	736	1163	3004	5402	77.5	100.1	160.9	186.5	2.08	1.86	1.86	0	2.1828	0
Tb927.3.5130	exonuclease, putative	ZUnknown	1	2265	518	640	1898	2970	518	640	1898	2970	54.6	55.1	101.6	102.5	1.86	1.86	1.86	0	1.9051	0
Tb927.10.15780	hypothetical protein, conserved	ZUnknown	1.92	2754	198	360	760	1670	380	691	1459	3206	40	59.5	78.1	110.7	1.95	1.86	1.86	0	1.6932	0
Tb927.11.3420	leucine-rich repeat protein (LRRP)	LRRP	1	1934	185	307	766	1422	185	307	766	1422	19.5	26.4	41	49.1	2.1	1.86	1.86	0	1.5618	0
Tb927.11.6050	Flagellar-associated PapD-like, putative	Cytoskeleton	1	5606	1296	1739	4701	8047	1296	1739	4701	8047	136.5	149.7	251.8	277.7	1.84	1.86	1.84	0	0.9768	0
Tb927.4.5000	TerD domain containing protein, putative	ZUnknown	2.12	3321	376	521	1262	2420	797	1105	2675	5130	84	95.2	143.3	177.1	1.71	1.86	1.71	0	1.1364	0
Tb927.11.14650	hypothetical protein, conserved	ZUnknown	1	3558	528	702	1762	3264	528	702	1762	3264	55.6	60.4	94.4	112.7	1.7	1.86	1.7	0	1.8106	0
Tb927.4.3940	calpain-like cysteine peptidase, putative,cysteine peptidase, Clan CA, family C2, putative (TbCALP2)	Protease	1	4548	711	612	2199	2838	711	612	2199	2838	74.9	52.7	117.8	98	1.57	1.86	1.57	0	1.5802	0
Tb927.10.7900	hypothetical protein, conserved	ZUnknown	1.06	1976	288	357	878	1657	305	378	931	1756	32.1	32.5	49.9	60.6	1.55	1.86	1.55	0	2.6582	0
Tb927.10.14000	aconitase (ACO)	Mito.citric.acid.cycle	1	3635	2078	1011	7559	4671	2078	1011	7559	4671	218.9	87.1	404.8	161.2	1.85	1.85	1.85	0	1.947	0
Tb927.11.16850	Golgi transport complex subunit 5, putative	Vesicular.transport	1		513	776	1874	3584	513	776	1874	3584	54	66.8	100.4	123.7	1.86	1.85	1.85	0	1.2934	0
Tb927.10.11170	hypothetical protein, conserved, P-loop, AAAdomain, NF-Zinc finger with Ring	ZUnknown	1	5730	617	997	2516	4599	617	997	2516	4599	65	85.9	134.7	158.7	2.07	1.85	1.85	0	1.2409	0
Tb927.8.8050	TbNup75 Connect inner-outer, FG, symmetrical, paralogue pf Nup64	Nuclear.transport	1	2967	754	1053	2778	4856	754	1053	2778	4856	79.4	90.7	148.8	167.6	1.87	1.85	1.85	0	1.2216	0
Tb927.7.5190	hypothetical protein, conserved	ZUnknown	1		384	529	1420	2443	384	529	1420	2443	40.4	45.6	76	84.3	1.88	1.85	1.85	0	1.0382	0
Tb927.7.6640	hypothetical protein, conserved, no domains, no yeast or human match, NADP binding domain Rossmann Fold	Cytoskeleton	1	6394	1495	2112	5941	9755	1495	2112	5941	9755	157.5	181.9	318.2	336.7	2.02	1.85	1.85	0	0.9453	0
Tb927.11.16640	Uncharacterised protein family UPF0564, putative	ZUnknown	1		178	213	629	981	178	213	629	981	18.7	18.3	33.7	33.9	1.8	1.85	1.8	0	1.0058	0
Tb927.11.3360	T. brucei components of motile flagella (TbCMF22) OADbeta outer arm dynein heavy chain, not a DHC in Wickstead analysis	Cytoskeleton	1	2999	905	1111	3171	5129	905	1111	3171	5129	95.3	95.7	169.8	177	1.78	1.85	1.78	0	0.8627	0
Tb927.11.4480	radial spoke protein RSP4/6, putative	Cytoskeleton	1	2138	1008	1199	3491	5542	1008	1199	3491	5542	106.2	103.2	187	191.3	1.76	1.85	1.76	0	0.4359	0
Tb927.10.15460	EAP30/Vps36 family, putative	ZUnknown	1.82		138	187	470	861	251	340	855	1567	26.4	29.3	45.8	54.1	1.73	1.85	1.73	0	2.3877	0
Tb927.1.4380	Putative integral membrane protein conserved region (DUF2404), putative	ZUnknown	1	1858	224	400	744	1847	224	400	744	1847	23.6	34.4	39.8	63.8	1.69	1.85	1.69	0	1.7489	0
Tb927.5.3270	Autophagy protein Apg6, putative	ZUnknown	1	3169	485	605	1546	2798	485	605	1546	2798	51.1	52.1	82.8	96.6	1.62	1.85	1.62	0	1.8579	0
Tb927.7.4890	POMP34	Mito.membrane	2	3713	492	486	1558	2244	984	972	3116	4488	103.6	83.7	166.9	154.9	1.61	1.85	1.61	0	2.519	0
Tb927.8.3560	DNA repair and recombination helicase protein PIF5	Mito.DNA	1	3259	869	802	2755	3711	869	802	2755	3711	91.5	69.1	147.5	128.1	1.61	1.85	1.61	0	1.7906	0
Tb927.11.7120	exocyst complex component Sec15	Vesicular.transport	1		337	445	1061	2050	337	445	1061	2050	35.5	38.3	56.8	70.8	1.6	1.85	1.6	0	1.8275	0
Tb927.4.1560	hypothetical protein, conserved	ZUnknown	1		158	216	493	998	158	216	493	998	16.6	18.6	26.4	34.4	1.59	1.85	1.59	0	1.044	0
Tb927.10.6590	hypothetical protein, conserved	ZUnknown	1.34	3283	319	420	915	1943	427	563	1226	2604	45	48.5	65.7	89.9	1.46	1.85	1.46	0	2.0311	0
Tb927.1.1640	hypothetical protein, conserved	ZUnknown	1.95		144	183	406	844	281	357	792	1646	29.6	30.7	42.4	56.8	1.43	1.85	1.43	0	1.9086	0
Tb927.1.4450	Ion channel/Calcium-activated BK potassium channel alpha subunit, putative	ZUnknown	1		323	554	880	2555	323	554	880	2555	34	47.7	47.1	88.2	1.39	1.85	1.39	0	2.0192	0
Tb927.4.4390	hypothetical protein	ZUnknown	1	2897	155	159	379	736	155	159	379	736	16.3	13.7	20.3	25.4	1.25	1.85	1.25	0	4.1573	0
Tb927.3.4590	hypothetical protein, conserved	ZUnknown	1		282	377	1093	1730	282	377	1093	1730	29.7	32.5	58.5	59.7	1.97	1.84	1.84	0	1.5845	0
Tb927.9.7180	adenosine monophosphate deaminase, putative,AMP deaminase, putative	Nucleotides	1		1366	1847	4996	8493	1366	1847	4996	8493	143.9	159	267.6	293.1	1.86	1.84	1.84	0	0.8949	0
Tb927.11.16810	dynein light intermediate chain D1bLIC, putative	Cytoskeleton	1	3132	519	730	2293	3355	519	730	2293	3355	54.7	62.9	122.8	115.8	2.24	1.84	1.84	0	0.7852	0
Tb927.2.5480	hypothetical protein, conserved	ZUnknown	2.02	6233	92	162	327	744	186	327	661	1503	19.6	28.2	35.4	51.9	1.81	1.84	1.81	0	2.0195	0
Tb927.8.3720	hypothetical protein, conserved	ZUnknown	1	1565	121	186	422	855	121	186	422	855	12.7	16	22.6	29.5	1.78	1.84	1.78	0	1.7582	0
Tb927.8.3300	Mitchondrial LSU ribosomal protein	Mito.translation	1	2356	573	614	1907	2815	573	614	1907	2815	60.4	52.9	102.1	97.2	1.69	1.84	1.69	0	1.7327	0
Tb927.7.850	Possible TAC component	Mito.DNA	1	1325	547	786	1789	3615	547	786	1789	3615	57.6	67.7	95.8	124.8	1.66	1.84	1.66	0	2.8354	0
Tb927.9.10630	hypothetical protein, conserved	ZUnknown	1		449	420	1372	1934	449	420	1372	1934	47.3	36.2	73.5	66.8	1.55	1.84	1.55	0	2.1239	0
Tb927.8.1130	protein phosphatase with EF-Hand domains, putative	Protein.phosphatase	1	6939	369	503	1113	2306	369	503	1113	2306	38.9	43.3	59.6	79.6	1.53	1.84	1.53	0	2.5212	0
Tb927.10.9620	NADH-ubiquinone oxidoreductase c	Mito.e.transport	1		832	879	1860	4031	832	879	1860	4031	87.6	75.7	99.6	139.1	1.14	1.84	1.14	0	3.3163	0
Tb927.4.2450	Protein Disulfide Isomerase 1	Redox	1	1730	334	366	1239	1667	334	366	1239	1667	35.2	31.5	66.4	57.5	1.88	1.83	1.83	0	2.6674	0
Tb927.10.13290	ethanolamine phosphotransferase (EPT)	GPI.anchors	1	1712	277	378	1245	1727	277	378	1245	1727	29.2	32.5	66.7	59.6	2.28	1.83	1.83	0	2.2806	0
Tb927.5.1160	Degradation arginine-rich protein for mis-folding, putative	ZUnknown	1	2429	253	256	939	1166	253	256	939	1166	26.6	22	50.3	40.2	1.89	1.83	1.83	0	1.7039	0
Tb927.11.4190	hypothetical protein, conserved, Peptidase M24-like	Protease	1		657	782	2650	3574	657	782	2650	3574	69.2	67.3	141.9	123.4	2.05	1.83	1.83	0	1.3297	0
Tb927.6.1220	hypothetical protein, conserved	ZUnknown	1	2543	207	344	702	1568	207	344	702	1568	21.8	29.6	37.6	54.1	1.72	1.83	1.72	0	0.9054	0
Tb927.10.7690	CMF4, T. brucei components of motile flagella (TbCMF4)	Cytoskeleton	1		1136	1464	3780	6675	1136	1464	3780	6675	119.7	126.1	202.4	230.4	1.69	1.83	1.69	0	0.9676	0
Tb927.10.6410	mismatch repair protein MSH8	DNA	1	6283	823	1052	2721	4814	823	1052	2721	4814	86.7	90.6	145.7	166.2	1.68	1.83	1.68	0	1.4383	0
Tb927.7.6480	hypothetical protein, conserved	ZUnknown	1	3021	263	370	846	1694	263	370	846	1694	27.7	31.9	45.3	58.5	1.64	1.83	1.64	0	1.8608	0
Tb927.8.5210	CUL3 cullin	Ubiquitin.proteasome	1		625	924	1942	4224	625	924	1942	4224	65.8	79.6	104	145.8	1.58	1.83	1.58	0	1.9103	0
Tb927.1.1910	MORN repeat-containing protein	Cytoskeleton	1	4388	448	606	1353	2770	448	606	1353	2770	47.2	52.2	72.5	95.6	1.54	1.83	1.54	0	1.3756	0
Tb927.6.1800	protein phosphatase 2C, putative	Protein.phosphatase	1		462	742	1380	3397	462	742	1380	3397	48.7	63.9	73.9	117.2	1.52	1.83	1.52	0	2.1137	0
Tb927.10.8860	hypothetical protein, conserved	ZUnknown	1		111	138	311	633	111	138	311	633	11.7	11.9	16.7	21.8	1.43	1.83	1.43	0	2.4088	0
Tb927.6.3670	paraflagellar rod protein PFC8	Cytoskeleton	1		3075	4688	8601	21388	3075	4688	8601	21388	323.9	403.7	460.6	738.2	1.42	1.83	1.42	0	0.916	0
Tb927.1.1750	conserved protein, unknown function	ZUnknown	1		228	291	846	1322	228	291	846	1322	24	25.1	45.3	45.6	1.89	1.82	1.82	0	1.7183	0
Tb927.10.910	DNA repair and recombination helicase protein PIF6	Mito.DNA	1.13		215	393	861	1785	243	444	973	2017	25.6	38.2	52.1	69.6	2.04	1.82	1.82	0	1.662	0
Tb927.11.11700	nucleotidyl transferase, putative	ZUnknown	1	2129	640	939	2481	4260	640	939	2481	4260	67.4	80.9	132.9	147	1.97	1.82	1.82	0	1.6439	0
Tb927.7.7260	kinesin, putative (TbKIF9B)	Cytoskeleton	1.26	3776	434	770	1939	3501	547	970	2443	4411	57.6	83.5	130.8	152.2	2.27	1.82	1.82	0	1.431	0
Tb927.5.760	CSBPII_45	RNA.binding	1	5732	932	1270	3619	5772	932	1270	3619	5772	98.2	109.4	193.8	199.2	1.97	1.82	1.82	0	1.3738	0
Tb927.10.13560	Mevalonate-diphosphate decarboxylase	Prenylation	1.89	1452	688	806	2585	3664	1300	1523	4886	6925	136.9	131.1	261.7	239	1.91	1.82	1.82	0	1.3685	0
Tb927.7.6950	hypothetical protein, conserved	ZUnknown	1	3300	392	790	1684	3584	392	790	1684	3584	41.3	68	90.2	123.7	2.18	1.82	1.82	0	1.1838	0
Tb927.11.2910	phosphoglycerate mutase, putative (iPGAM)	Glucose.glycerol	1	2003	350	553	1339	2516	350	553	1339	2516	36.9	47.6	71.7	86.8	1.94	1.82	1.82	0	1.124	0
Tb927.5.700	F-box-like, putative	ZUnknown	1	3310	1593	2223	6881	10095	1593	2223	6881	10095	167.8	191.4	368.5	348.4	2.2	1.82	1.82	0	0.9444	0
Tb927.6.4760	T-complex protein 11, putative	ZUnknown	1	2888	789	1370	2763	6231	789	1370	2763	6231	83.1	118	148	215.1	1.78	1.82	1.78	0	1.2606	0
Tb927.11.16210	CARP1 cyclic nucleotide-binding protein, putative	Signalling	1	2925	437	616	1509	2795	437	616	1509	2795	46	53	80.8	96.5	1.76	1.82	1.76	0	1.6795	0
Tb927.7.6340	hypothetical protein, conserved, no clear yeast or human matches	ZUnknown	1	3418	896	1124	3052	5096	896	1124	3052	5096	94.4	96.8	163.4	175.9	1.73	1.82	1.73	0	1.781	0
Tb927.2.2530	hypothetical protein, conserved	ZUnknown	1	2870	467	594	1586	2697	467	594	1586	2697	49.2	51.1	84.9	93.1	1.73	1.82	1.73	0	1.4504	0
Tb927.4.4890	CorA-like Mg2+ transporter protein, putative	ZUnknown	1	4028	407	526	1378	2386	407	526	1378	2386	42.9	45.3	73.8	82.4	1.72	1.82	1.72	0	2.4234	0
Tb927.7.5740	conserved protein	ZUnknown	1	1783	351	547	1158	2487	351	547	1158	2487	37	47.1	62	85.8	1.68	1.82	1.68	0	1.9672	0
Tb927.10.6210	TPR repeat, putative	ZUnknown	1		804	1100	2607	4983	804	1100	2607	4983	84.7	94.7	139.6	172	1.65	1.82	1.65	0	1.9148	0
Tb927.10.3480	hypothetical protein, conserved	ZUnknown	1	2427	482	683	1564	3102	482	683	1564	3102	50.8	58.8	83.8	107.1	1.65	1.82	1.65	0	1.6366	0
Tb927.6.1120	hypothetical protein, conserved	ZUnknown	1	2741	247	542	765	2460	247	542	765	2460	26	46.7	41	84.9	1.58	1.82	1.58	0	2.0566	0
Tb927.11.14240	CAP116 Clathrin-associated protein	Vesicular.transport	1.04	3153	496	706	1451	3208	516	734	1509	3336	54.4	63.2	80.8	115.1	1.49	1.82	1.49	0	1.7182	0
Tb927.11.11160	Phosphate transporter (TbPho91	Lysosome	1	3143	237	307	693	1391	237	307	693	1391	25	26.4	37.1	48	1.48	1.82	1.48	0	2.0295	0
Tb927.10.12730	hypothetical protein	ZUnknown	1	2260	717	449	1966	2045	717	449	1966	2045	75.5	38.7	105.3	70.6	1.39	1.82	1.39	0	7.2976	0
Tb927.11.3780	subtilisin peptidase	Protease	1		340	500	1220	2250	340	500	1220	2250	35.8	43.1	65.3	77.7	1.82	1.81	1.81	0	2.1297	0
Tb927.10.11970	glutamine aminotransferase (GlnAT)	Amino.acids	1		1712	1040	6639	4703	1712	1040	6639	4703	180.3	89.6	355.5	162.3	1.97	1.81	1.81	0	1.915	0
Tb927.6.2440	Mo25-like, putative	ZUnknown	1		514	1008	1937	4555	514	1008	1937	4555	54.1	86.8	103.7	157.2	1.92	1.81	1.81	0	1.3826	0
Tb927.5.2070	Mitchondrial LSU ribosomal protein	Mito.translation	1	2234	422	898	1820	4053	422	898	1820	4053	44.5	77.3	97.5	139.9	2.2	1.81	1.81	0	1.3569	0
Tb927.9.4680	eIF4A1	Translation	1		4871	6473	19475	29161	4871	6473	19475	29161	513.1	557.4	1043	1006.5	2.03	1.81	1.81	0	1.1309	0
Tb927.11.6350	AAA ATPase, putative	Enzyme	1	4026	1265	1734	4490	7821	1265	1734	4490	7821	133.2	149.3	240.5	269.9	1.8	1.81	1.8	0	1.3857	0
Tb927.8.5650	conserved, found in PRP19 pull-down	RNA.processing	1	3037	614	792	2028	3579	614	792	2028	3579	64.7	68.2	108.6	123.5	1.68	1.81	1.68	0	1.669	0
Tb927.9.1670	AUK3 protein kinase	Protein.kinase	1.33		300	332	923	1500	399	442	1228	1995	42	38.1	65.8	68.9	1.57	1.81	1.57	0	1.3956	0
Tb927.3.2640	hypothetical protein, conserved	ZUnknown	1		225	309	685	1396	225	309	685	1396	23.7	26.6	36.7	48.2	1.55	1.81	1.55	0	1.6755	0
Tb927.7.6810	EF-hand domain pair, putative	ZUnknown	1	7588	237	354	682	1600	237	354	682	1600	25	30.5	36.5	55.2	1.46	1.81	1.46	0	#N/A	0
Tb927.11.14040	RIC1, putative	ZUnknown	1		910	1406	2494	6355	910	1406	2494	6355	95.9	121.1	133.6	219.3	1.39	1.81	1.39	0	2.1146	0
Tb927.6.3590	hypothetical protein, conserved, kineto-specific	ZUnknown	1	3427	478	806	1298	3631	478	806	1298	3631	50.4	69.4	69.5	125.3	1.38	1.81	1.38	0	#N/A	0
Tb927.4.340	hypothetical protein, conserved	ZUnknown	1		139	183	374	829	139	183	374	829	14.6	15.8	20	28.6	1.37	1.81	1.37	0	2.0377	0
Tb927.1.2150	calpain-like protein fragment, putative,calpain-like cysteine peptidase, Clan CA, family C2	Protease	1	2333	518	286	1033	1289	518	286	1033	1289	54.6	24.6	55.3	44.5	1.01	1.81	1.01	0	2.8247	0
Tb927.7.6930	ATPase, putative	Mito.pathway	1	1655	271	458	1089	2052	271	458	1089	2052	28.5	39.4	58.3	70.8	2.05	1.8	1.8	0	2.0901	0
Tb927.3.920	hypothetical protein, conserved	ZUnknown	1	3701	282	463	1024	2084	282	463	1024	2084	29.7	39.9	54.8	71.9	1.85	1.8	1.8	0	1.5447	0
Tb927.11.13110	hypothetical protein, conserved	ZUnknown	1		368	772	1523	3468	368	772	1523	3468	38.8	66.5	81.6	119.7	2.1	1.8	1.8	0	0.9926	0
Tb927.11.4130	ubiquitin-like protein, putative	Ubiquitin.proteasome	1	2117	1681	2195	6833	9850	1681	2195	6833	9850	177.1	189	365.9	340	2.07	1.8	1.8	0	0.7723	0
Tb927.8.4490	hypothetical protein	ZUnknown	1	1568	171	202	600	909	171	202	600	909	18	17.4	32.1	31.4	1.78	1.8	1.78	0	2.4113	0
Tb927.9.10530	FAZ4 flagellar attachment zone protein	Cytoskeleton	1	4809	413	511	1399	2300	413	511	1399	2300	43.5	44	74.9	79.4	1.72	1.8	1.72	0	0.901	0
Tb927.1.1730	conserved protein, unknown function	Mito.pathway	1	2422	440	474	1478	2125	440	474	1478	2125	46.3	40.8	79.2	73.3	1.71	1.8	1.71	0	1.4163	0
Tb927.9.11110	PRP8 protein homologue,U5 snRNA-associated splicing factor	RNA.processing	1.16	7493	2283	2647	7560	11855	2648	3071	8770	13752	278.9	264.4	469.7	474.7	1.68	1.8	1.68	0	1.0795	0
Tb927.11.12640	PH domain containing protein, putative	ZUnknown	1		323	421	1026	1891	323	421	1026	1891	34	36.3	54.9	65.3	1.61	1.8	1.61	0	1.0588	0
Tb927.4.710	hypothetical protein, conserved	ZUnknown	1.93	4407	39	55	120	246	75	106	232	475	7.9	9.1	12.4	16.4	1.57	1.8	1.57	0	2.2798	0
Tb927.10.11780	hypothetical protein, conserved	ZUnknown	1		1188	1379	3598	6185	1188	1379	3598	6185	125.1	118.7	192.7	213.5	1.54	1.8	1.54	0	0.8479	0
Tb927.11.14160	Alpha/beta hydrolase family, putative	ZUnknown	1	6084	328	319	953	1432	328	319	953	1432	34.5	27.5	51	49.4	1.48	1.8	1.48	0	1.6951	0
Tb927.7.780	RNA pseudouridylate synthase, putative	ZUnknown	1		389	427	1079	1919	389	427	1079	1919	41	36.8	57.8	66.2	1.41	1.8	1.41	0	2.2165	0
Tb927.7.4160	Elongase 1	Lipids	1	1289	894	714	3283	3192	894	714	3283	3192	94.2	61.5	175.8	110.2	1.87	1.79	1.79	0	2.4442	0
Tb927.7.2190	Translocon-associated protein alpha subunit	Vesicular.transport	2	2473	441	343	1556	1531	882	686	3112	3062	92.9	59.1	166.7	105.7	1.79	1.79	1.79	0	2.4252	0
Tb927.6.660	hypothetical protein, conserved	ZUnknown	1		665	1475	2561	6578	665	1475	2561	6578	70	127	137.2	227	1.96	1.79	1.79	0	2.4213	0
Tb927.4.1010	hypothetical protein	ZUnknown	1		107	144	442	642	107	144	442	642	11.3	12.4	23.7	22.2	2.1	1.79	1.79	0	2.0782	0
Tb927.5.2610	hypothetical protein, conserved	ZUnknown	1	1878	182	306	680	1363	182	306	680	1363	19.2	26.3	36.4	47	1.9	1.79	1.79	0	2.0478	0
Tb927.8.5760	Ankyrin repeats (many copies)/Alpha/beta hydrolase family, putative	ZUnknown	1	3070	322	423	1418	1887	322	423	1418	1887	33.9	36.4	75.9	65.1	2.24	1.79	1.79	0	1.9372	0
Tb927.10.11360	protein phosphatase 2A regulatory subunit, putative	Protein.phosphatase	1.79		248	427	975	1906	444	764	1745	3412	46.8	65.8	93.5	117.8	2	1.79	1.79	0	1.2982	0
Tb927.2.4560	TBC-D2 likely GAP	Signalling	1		141	239	534	1070	141	239	534	1070	14.9	20.6	28.6	36.9	1.92	1.79	1.79	0	1.2614	0
Tb927.10.2040	protein kinase, putative	Protein.kinase	1	3588	456	758	1749	3383	456	758	1749	3383	48	65.3	93.7	116.8	1.95	1.79	1.79	0	1.2283	0
Tb927.11.4230	hypothetical protein, conserved	ZUnknown	1	3901	774	982	2711	4386	774	982	2711	4386	81.5	84.6	145.2	151.4	1.78	1.79	1.78	0	1.3322	0
Tb927.9.1770	Zn-finger in Ran binding protein and others/SPRY domain/HECT-domain (ubiquitin-transferase), putative	Zinc.finger	1		1821	2447	6194	10941	1821	2447	6194	10941	191.8	210.7	331.7	377.6	1.73	1.79	1.73	0	1.1872	0
Tb927.10.8610	hypothetical protein, conserved	Mito.pathway	1		391	486	1319	2167	391	486	1319	2167	41.2	41.8	70.6	74.8	1.71	1.79	1.71	0	2.1367	0
Tb927.8.2840	hypothetical protein, conserved	ZUnknown	1	1529	256	396	834	1767	256	396	834	1767	27	34.1	44.7	61	1.66	1.79	1.66	0	1.293	0
Tb927.10.9670	ADP-ribosylation factor family, putative	ZUnknown	1.04	4199	510	694	1630	3095	530	722	1695	3219	55.8	62.2	90.8	111.1	1.63	1.79	1.63	0	1.3365	0
Tb927.5.3670	DNA repair protein XPF, putative	DNA	1	4252	774	1179	2450	5265	774	1179	2450	5265	81.5	101.5	131.2	181.7	1.61	1.79	1.61	0	2.0709	0
Tb927.6.1140	dolichyl-P-Man:GDP-Man5GlcNAc2-PP-dolichyl alpha-1,2-mannosyltransferase, putative	Glycans	1	3872	304	499	905	2231	304	499	905	2231	32	43	48.5	77	1.52	1.79	1.52	0	2.5385	0
Tb927.11.12180	kinesin, 4/10 family.	Cytoskeleton	1	5151	172	237	490	1059	172	237	490	1059	18.1	20.4	26.2	36.6	1.45	1.79	1.45	0	1.6258	0
Tb927.11.11960	hypothetical protein, conserved	ZUnknown	1	1481	57	67	155	300	57	67	155	300	6	5.8	8.3	10.4	1.38	1.79	1.38	0	1.7745	0
Tb927.5.2750	Alpha/beta hydrolase family, putative	ZUnknown	1		164	189	432	842	164	189	432	842	17.3	16.3	23.1	29.1	1.34	1.79	1.34	0	2.1993	0
Tb927.7.4590	chaperone DNAj, putative, J35	Chaperone	2	1681	197	192	482	857	394	384	964	1714	41.5	33.1	51.6	59.2	1.24	1.79	1.24	0	1.5782	0
Tb927.10.1490	MKT1L	RNA.degradation	1.53	7202	1648	2242	6573	9966	2521	3430	10057	15248	265.6	295.4	538.6	526.3	2.03	1.78	1.78	0	9.5937	0
Tb927.3.3060	hypothetical protein, conserved, kinetoplastid-specific	ZUnknown	1	3868	583	964	2141	4276	583	964	2141	4276	61.4	83	114.7	147.6	1.87	1.78	1.78	0	1.925	0
Tb927.11.3440	hypothetical protein, conserved, no domains	ZUnknown	1.06	5228	321	427	1231	1893	340	453	1305	2007	35.8	39	69.9	69.3	1.95	1.78	1.78	0	1.5417	0
Tb927.7.5090	Condensin complex subunit 2, putative	ZUnknown	1.54		379	567	1401	2516	584	873	2158	3875	61.5	75.2	115.6	133.7	1.88	1.78	1.78	0	0.9747	0
Tb927.10.3570	KREX2	Mito.RNA	1.14		507	644	1755	2860	578	734	2001	3260	60.9	63.2	107.2	112.5	1.76	1.78	1.76	0	1.3984	0
Tb927.7.6410	hypothetical protein, conserved, dsRNA binding domain	ZUnknown	1	4636	501	700	1635	3106	501	700	1635	3106	52.8	60.3	87.6	107.2	1.66	1.78	1.66	0	1.5072	0
Tb927.8.3400	palmitoyl acyltransferase 12, putative	Lipids	1	1946	260	289	842	1283	260	289	842	1283	27.4	24.9	45.1	44.3	1.65	1.78	1.65	0	2.5147	0
Tb927.11.7530	long-chain-fatty-acid-CoA ligase, putative	Lipids	1		482	561	1506	2487	482	561	1506	2487	50.8	48.3	80.7	85.8	1.59	1.78	1.59	0	1.9326	0
Tb927.8.3700	hypothetical protein, conserved	ZUnknown	1	5685	375	556	1174	2467	375	556	1174	2467	39.5	47.9	62.9	85.1	1.59	1.78	1.59	0	1.5669	0
Tb927.10.14470	intraflagellar transport protein IFT140	Cytoskeleton	1	6143	1451	1651	4424	7317	1451	1651	4424	7317	152.8	142.2	236.9	252.5	1.55	1.78	1.55	0	0.8241	0
Tb927.9.4820	calcium/potassium channel (CAKC), putative	Ions	1		423	574	1287	2554	423	574	1287	2554	44.6	49.4	68.9	88.2	1.54	1.78	1.54	0	2.3291	0
Tb927.11.14450	hypothetical protein, conserved	ZUnknown	1		457	491	1351	2184	457	491	1351	2184	48.1	42.3	72.4	75.4	1.5	1.78	1.5	0	0.8657	0
Tb927.11.14060	hypothetical protein, conserved	ZUnknown	1		222	247	630	1099	222	247	630	1099	23.4	21.3	33.7	37.9	1.44	1.78	1.44	0	2.6066	0
Tb927.11.5920	conserved protein	Mito.pathway	1	2606	134	206	373	914	134	206	373	914	14.1	17.7	20	31.5	1.42	1.78	1.42	0	1.6149	0
Tb927.6.370	hypothetical protein, conserved	ZUnknown	1.95	2232	72	19	182	84	140	37	355	164	14.7	3.2	19	5.7	1.29	1.78	1.29	0	2.0592	0
Tb927.1.1610	hypothetical protein, conserved	Mito.pathway	2	1671	193	216	485	960	386	432	970	1920	40.7	37.2	51.9	66.3	1.28	1.78	1.28	0	1.487	0
Tb927.11.12500	hypothetical protein, conserved	ZUnknown	1	1340	199	276	759	1219	199	276	759	1219	21	23.8	40.6	42.1	1.93	1.77	1.77	0	2.979	0
Tb927.9.13300	Ring finger domain containing protein, putative	ZUnknown	1		282	433	981	1910	282	433	981	1910	29.7	37.3	52.5	65.9	1.77	1.77	1.77	0	#N/A	0
Tb927.7.6940	glutaminyl cyclase, putative	Amino.acids	1	2957	268	536	1114	2370	268	536	1114	2370	28.2	46.2	59.7	81.8	2.12	1.77	1.77	0	2.2138	0
Tb927.8.6630	hypothetical protein	Mito.pathway	1	2609	630	776	2287	3426	630	776	2287	3426	66.4	66.8	122.5	118.3	1.84	1.77	1.77	0	1.8364	0
Tb927.10.15650	tRNA pseudouridine synthase A-like protein	Mito.translation	1.97		61	107	288	473	120	211	567	932	12.6	18.2	30.4	32.2	2.41	1.77	1.77	0	1.6777	0
Tb927.11.13650	cytochrome b5, putative (CYB5)	Mito.e.transport	1	792	720	986	2771	4358	720	986	2771	4358	75.8	84.9	148.4	150.4	1.96	1.77	1.77	0	1.4236	0
Tb927.5.1580	ZC3H13	RNA.binding	1	3340	214	276	772	1220	214	276	772	1220	22.5	23.8	41.3	42.1	1.84	1.77	1.77	0	1.0924	0
Tb927.7.3080	KKIP4	Cell.cycle	1		279	458	1038	2024	279	458	1038	2024	29.4	39.4	55.6	69.9	1.89	1.77	1.77	0	0.9193	0
Tb927.7.5440	hypothetical protein, conserved	Mito.pathway	1		777	945	2411	4185	777	945	2411	4185	81.8	81.4	129.1	144.4	1.58	1.77	1.58	0	1.7911	0
Tb927.10.310	PUF3	RNA.binding	1	3749	563	668	1736	2941	563	668	1736	2941	59.3	57.5	93	101.5	1.57	1.77	1.57	0	2.0843	0
Tb927.1.2570	coatomer beta subunit (beta-coP)	Vesicular.transport	1	3720	2213	2553	6549	11274	2213	2553	6549	11274	233.1	219.8	350.7	389.1	1.5	1.77	1.5	0	0.6265	0
Tb927.4.3790	ubiquitin carboxyl-terminal hydrolase, Clan CA cysteine peptidase, family C12, putative	Ubiquitin.proteasome	1	1754	985	940	2857	4138	985	940	2857	4138	103.8	80.9	153	142.8	1.48	1.77	1.48	0	0.7623	0
Tb927.11.5040	leucine-rich repeat protein (LRRP)	LRRP	1	2735	563	729	1628	3221	563	729	1628	3221	59.3	62.8	87.2	111.2	1.47	1.77	1.47	0	0.826	0
Tb927.10.7840	hypothetical protein, conserved	ZUnknown	1		508	615	1428	2723	508	615	1428	2723	53.5	53	76.5	94	1.43	1.77	1.43	0	1.167	0
Tb927.10.13430	citrate synthase, putative	Mito.citric.acid.cycle	1	2205	766	286	2100	1260	766	286	2100	1260	80.7	24.6	112.5	43.5	1.39	1.77	1.39	0	1.9014	0
Tb927.9.10470	hypothetical protein, conserved, no known domains	ZUnknown	1		921	890	2255	3916	921	890	2255	3916	97	76.6	120.8	135.2	1.25	1.77	1.25	0	1.1162	0
Tb927.11.10930	delta tubulin,tubulin delta chain (TUBD1)	Cytoskeleton	1		659	885	2382	3881	659	885	2382	3881	69.4	76.2	127.6	134	1.84	1.76	1.76	0	1.8682	0
Tb927.11.3150	conserved protein	ZUnknown	1	1326	279	446	1037	1957	279	446	1037	1957	29.4	38.4	55.5	67.5	1.89	1.76	1.76	0	1.6164	0
Tb927.5.1250	GAF domain/TIP41-like family, putative	ZUnknown	1	2513	1185	1573	4284	6892	1185	1573	4284	6892	124.8	135.5	229.4	237.9	1.84	1.76	1.76	0	1.3608	0
Tb927.10.10020	Vacuolar sorting protein 9 (VPS9) domain containing protein, putative	ZUnknown	1.69	2605	147	223	527	983	248	377	891	1661	26.1	32.5	47.7	57.3	1.83	1.76	1.76	0	1.1204	0
Tb927.10.3250	Mitchondrial SSU ribosomal protein	Mito.translation	1.21	1981	338	416	1163	1819	409	503	1407	2201	43.1	43.3	75.4	76	1.75	1.76	1.75	0	1.6679	0
Tb927.11.12650	palmitoyl acyltransferase 5, putative	Lipids	1	2302	234	338	786	1483	234	338	786	1483	24.6	29.1	42.1	51.2	1.71	1.76	1.71	0	2.7564	0
Tb927.5.3400	calcium-translocating P-type ATPase, calcium pump	Ions	1		464	622	1540	2730	464	622	1540	2730	48.9	53.6	82.5	94.2	1.69	1.76	1.69	0	2.6146	0
Tb927.5.2030	hypothetical protein, conserved	ZUnknown	1	2517	524	680	1699	2975	524	680	1699	2975	55.2	58.6	91	102.7	1.65	1.76	1.65	0	1.8675	0
Tb927.9.7150	RNA pseudouridylate synthase protein, putative	rRNA.tRNA.process	1		441	677	1427	2972	441	677	1427	2972	46.5	58.3	76.4	102.6	1.65	1.76	1.65	0	1.3442	0
Tb927.10.9000	hypothetical protein, conserved	Mito.pathway	1.28	5137	825	1078	2655	4743	1056	1380	3398	6071	111.2	118.8	182	209.5	1.64	1.76	1.64	0	1.8664	0
Tb927.9.11970	hypothetical protein, conserved	ZUnknown	1		386	599	1228	2634	386	599	1228	2634	40.7	51.6	65.8	90.9	1.62	1.76	1.62	0	1.6305	0
Tb927.11.15070	BBP119	Cytoskeleton	1	4208	556	717	1697	3150	556	717	1697	3150	58.6	61.7	90.9	108.7	1.55	1.76	1.55	0	1.6885	0
Tb927.10.5390	hypothetical protein, conserved	ZUnknown	1.81	4574	174	222	517	976	315	402	936	1767	33.2	34.6	50.1	61	1.51	1.76	1.51	0	2.1991	0
Tb927.10.3620	Laminin-like protein, putative	ZUnknown	1	2015	376	399	1069	1753	376	399	1069	1753	39.6	34.4	57.2	60.5	1.44	1.76	1.44	0	1.5125	0
Tb927.10.740	structural maintenance of chromosome 4 (SMC4)	Chromatin	1.38	4883	551	561	1543	2462	760	774	2129	3398	80.1	66.6	114	117.3	1.43	1.76	1.43	0	0.7054	0
Tb927.2.4160	hypothetical protein, conserved	ZUnknown	1	3188	261	375	680	1648	261	375	680	1648	27.5	32.3	36.4	56.9	1.32	1.76	1.32	0	1.3333	0
Tb927.5.2660	CAP99 Clathrin-associated protein	Vesicular.transport	1		1110	1017	2784	4474	1110	1017	2784	4474	116.9	87.6	149.1	154.4	1.28	1.76	1.28	0	0.9745	0
Tb927.8.3960	hypothetical protein, conserved	ZUnknown	1	2199	204	292	770	1273	204	292	770	1273	21.5	25.1	41.2	43.9	1.92	1.75	1.75	0	2.144	0
Tb927.11.10670	glycosyl hydrolase, putative	Glycans	1		635	918	2198	4002	635	918	2198	4002	66.9	79	117.7	138.1	1.76	1.75	1.75	0	2.038	0
Tb927.4.3150	hypothetical protein, conserved, ATPase domain of HSP90, DNA TopoII	ZUnknown	1	1994	261	406	946	1776	261	406	946	1776	27.5	35	50.7	61.3	1.84	1.75	1.75	0	1.4794	0
Tb927.8.4460	Domain of Unknown Function (DUF1042), putative	ZUnknown	1	3429	971	1358	3353	5943	971	1358	3353	5943	102.3	116.9	179.6	205.1	1.76	1.75	1.75	0	1.2103	0
Tb927.3.3610	PEX7 peroxisomal targeting signal type 2 receptor	Glycosome	1	1811	756	1021	3271	4466	756	1021	3271	4466	79.6	87.9	175.2	154.1	2.2	1.75	1.75	0	1.1732	0
Tb927.8.3810	hypothetical protein, conserved	ZUnknown	1	2961	227	381	887	1667	227	381	887	1667	23.9	32.8	47.5	57.5	1.99	1.75	1.75	0	0.8833	0
Tb927.4.3820	hypothetical protein, conserved	ZUnknown	1	2401	194	293	661	1282	194	293	661	1282	20.4	25.2	35.4	44.2	1.74	1.75	1.74	0	3.0228	0
Tb927.11.8260	carbonic anhydrase-like protein	Enzyme	1	1694	207	253	691	1103	207	253	691	1103	21.8	21.8	37	38.1	1.7	1.75	1.7	0	1.7245	0
Tb927.3.5370	hypothetical protein, conserved	DNA	1	1589	674	996	2210	4339	674	996	2210	4339	71	85.8	118.4	149.8	1.67	1.75	1.67	0	0.831	0
Tb927.8.1360	Dynein heavy chain, N-terminal region 2, putative	ZUnknown	1.09		1395	1857	4493	8128	1521	2024	4897	8860	160.2	174.3	262.3	305.8	1.64	1.75	1.64	0	1.1459	0
Tb927.10.2850	hypothetical protein	ZUnknown	1	1306	184	244	582	1063	184	244	582	1063	19.4	21	31.2	36.7	1.61	1.75	1.61	0	1.8599	0
Tb927.7.1410	hypothetical protein, conserved	ZUnknown	1		489	617	1523	2694	489	617	1523	2694	51.5	53.1	81.6	93	1.58	1.75	1.58	0	1.7714	0
Tb927.9.12090	Putative death-receptor fusion protein (DUF2428), putative	ZUnknown	1	6592	1580	1991	4908	8702	1580	1991	4908	8702	166.4	171.4	262.8	300.4	1.58	1.75	1.58	0	1.578	0
Tb927.1.2110	calpain-like cysteine peptidase, putative,cysteine peptidase, Clan CA, family C2, putative	Protease	1		327	237	961	1034	327	237	961	1034	34.4	20.4	51.5	35.7	1.5	1.75	1.5	0	2.6208	0
Tb927.5.1830	lysosomal/endosomal membrane protein p67 (p67)	Lysosome	2.06	2861	605	585	1751	2548	1246	1205	3607	5249	131.2	103.8	193.2	181.2	1.47	1.75	1.47	0	2.2036	0
Tb927.11.9290	FAZ20 protein tyrosine kinase, putative	Cytoskeleton	1	5343	421	708	1533	3077	421	708	1533	3077	44.3	61	82.1	106.2	1.85	1.74	1.74	0	1.579	0
Tb927.10.15640	LST8, TOR complex	Signalling	1.01		328	635	1371	2749	331	641	1385	2776	34.9	55.2	74.2	95.8	2.13	1.74	1.74	0	1.1013	0
Tb927.4.2850	hypothetical protein, conserved	ZUnknown	1	2554	313	614	1147	2671	313	614	1147	2671	33	52.9	61.4	92.2	1.86	1.74	1.74	0	1.0756	0
Tb927.10.3500	RBSR4 = U2AF65	RNA.processing	1	3436	760	990	2721	4300	760	990	2721	4300	80.1	85.2	145.7	148.4	1.82	1.74	1.74	0	1.0499	0
Tb927.5.1910	hypothetical protein, conserved	ZUnknown	1	3986	405	651	1358	2826	405	651	1358	2826	42.7	56.1	72.7	97.5	1.7	1.74	1.7	0	1.3838	0
Tb927.4.4480	hypothetical protein, conserved	ZUnknown	1	7721	179	301	579	1307	179	301	579	1307	18.9	25.9	31	45.1	1.64	1.74	1.64	0	1.3162	0
Tb927.10.8930	paraflagellar rod protein PFC18	Cytoskeleton	1	3373	1311	1457	4156	6312	1311	1457	4156	6312	138.1	125.5	222.6	217.9	1.61	1.74	1.61	0	0.5176	0
Tb927.3.4180	hypothetical protein	ZUnknown	1	2542	85	155	260	671	85	155	260	671	9	13.3	13.9	23.2	1.54	1.74	1.54	0	1.3697	0
Tb927.9.9300	hypothetical protein, conserved	ZUnknown	1	3150	862	1079	2575	4673	862	1079	2575	4673	90.8	92.9	137.9	161.3	1.52	1.74	1.52	0	1.4261	0
Tb927.9.10150	hypothetical protein, conserved	ZUnknown	1		430	586	1217	2546	430	586	1217	2546	45.3	50.5	65.2	87.9	1.44	1.74	1.44	0	1.4778	0
Tb927.10.12650	hypothetical protein, salivarian tryp only, 3'-UTR of 12660?	ZUnknown	1		570	657	1299	2848	570	657	1299	2848	60	56.6	69.6	98.3	1.16	1.74	1.16	0	2.4813	0
Tb927.9.9550	ERBP2	Vesicular.transport	1		254	252	867	1089	254	252	867	1089	26.8	21.7	46.4	37.6	1.73	1.73	1.73	0	2.1575	0
Tb927.9.8040	hypothetical protein, conserved	ZUnknown	1	3082	240	446	906	1924	240	446	906	1924	25.3	38.4	48.5	66.4	1.92	1.73	1.73	0	2.0408	0
Tb927.11.9180	ADP-ribosylation factor GTPase activating protein, centaurin beta 5 (Cnt-b5)	Vesicular.transport	1	1626	430	654	1747	2824	430	654	1747	2824	45.3	56.3	93.6	97.5	2.07	1.73	1.73	0	1.6685	0
Tb927.9.8350	hypothetical protein, conserved, TPR repeat	ZUnknown	1		411	592	1484	2556	411	592	1484	2556	43.3	51	79.5	88.2	1.84	1.73	1.73	0	1.4347	0
Tb927.7.3050	Mitchondrial SSU ribosomal associated	Mito.translation	1	4482	1157	1473	3975	6348	1157	1473	3975	6348	121.9	126.8	212.9	219.1	1.75	1.73	1.73	0	1.3699	0
Tb927.1.2670	flagellar protein PF16	Cytoskeleton	1		3164	4040	11726	17384	3164	4040	11726	17384	333.3	347.9	628	600	1.88	1.73	1.73	0	1.0785	0
Tb927.8.2850	PARN-1	RNA.degradation	1		429	658	1628	2836	429	658	1628	2836	45.2	56.7	87.2	97.9	1.93	1.73	1.73	0	0.9426	0
Tb927.11.11860	leucine-rich repeat protein (LRRP)	LRRP	1	2560	751	1065	2494	4607	751	1065	2494	4607	79.1	91.7	133.6	159	1.69	1.73	1.69	0	1.2142	0
Tb927.7.3010	Nitrogen permease regulator 2, putative	ZUnknown	1	2388	383	611	1261	2634	383	611	1261	2634	40.3	52.6	67.5	90.9	1.67	1.73	1.67	0	1.8209	0
Tb927.8.6260	hypothetical protein, conserved	ZUnknown	1	3207	505	599	1428	2591	505	599	1428	2591	53.2	51.6	76.5	89.4	1.44	1.73	1.44	0	1.629	0
Tb927.4.3040	ESP11 Enriched in surface-labeled proteome	Membrane.protein	1.95	3558	57	67	160	290	111	131	312	566	11.7	11.3	16.7	19.5	1.43	1.73	1.43	0	3.0334	0
Tb927.8.540	N-terminal region of Chorein, a TM vesicle-mediated sorter, putative	ZUnknown	1	9024	1147	1352	3093	5843	1147	1352	3093	5843	120.8	116.4	165.6	201.7	1.37	1.73	1.37	0	1.7457	0
Tb927.10.2080	hypothetical protein, conserved	ZUnknown	1.9	1015	320	234	812	1009	608	445	1543	1917	64	38.3	82.6	66.2	1.29	1.73	1.29	0	2.2588	0
Tb927.3.2790	leucine-rich repeat protein (LRRP)	LRRP	1.08		313	422	793	1819	338	456	856	1965	35.6	39.3	45.8	67.8	1.29	1.73	1.29	0	1.156	0
Tb927.11.15330	phosphatidylinositol 3-kinase catalytic subunit, putative	Signalling	1	4058	421	436	1055	1881	421	436	1055	1881	44.3	37.5	56.5	64.9	1.28	1.73	1.28	0	1.8028	0
Tb927.7.5450	lipin, phosphatidic acid phosphatase	Lipids	1	4551	527	649	1322	2798	527	649	1322	2798	55.5	55.9	70.8	96.6	1.28	1.73	1.28	0	1.1685	0
Tb927.7.3690	hypothetical protein, probably a 3'-UTR	ZUnknown	1	2360	694	661	1607	2858	694	661	1607	2858	73.1	56.9	86.1	98.6	1.18	1.73	1.18	0	5.406	0
Tb927.1.3550	hypothetical protein	ZUnknown	1		203	256	466	1105	203	256	466	1105	21.4	22	25	38.1	1.17	1.73	1.17	0	3.0393	0
Tb927.11.7740	dynein light chain, putative,dynein Tctex2 family, putative	Cytoskeleton	16.46		71	61	153	263	1169	1004	2518	4329	123.1	86.5	134.8	149.4	1.1	1.73	1.1	0	0.9395	0
Tb927.5.1130	hypothetical protein, conserved	Mito.pathway	1	3773	938	974	3227	4180	938	974	3227	4180	98.8	83.9	172.8	144.3	1.75	1.72	1.72	0	2.9786	0
Tb927.3.4430	hypothetical protein, conserved	ZUnknown	1	1986	325	663	1344	2840	325	663	1344	2840	34.2	57.1	72	98	2.11	1.72	1.72	0	1.7998	0
Tb927.11.3720	Ring finger domain containing protein, putative	ZUnknown	1		579	826	2092	3553	579	826	2092	3553	61	71.1	112	122.6	1.84	1.72	1.72	0	1.5183	0
Tb927.8.2580	exocyst complex component Sec10	Vesicular.transport	1		478	688	1658	2946	478	688	1658	2946	50.4	59.2	88.8	101.7	1.77	1.72	1.72	0	1.2355	0
Tb927.11.15430	U5 small nuclear ribonucleoprotein U5-116K, putative	RNA.processing	1		518	750	1998	3227	518	750	1998	3227	54.6	64.6	107	111.4	1.96	1.72	1.72	0	1.1794	0
Tb927.11.9300	Domain of unknown function (DUF3342), putative	ZUnknown	1	2175	497	745	1753	3197	497	745	1753	3197	52.4	64.2	93.9	110.3	1.8	1.72	1.72	0	1.0723	0
Tb927.10.13830	chaperone DNAj, putative, J23	Chaperone	1	1901	514	715	2182	3064	514	715	2182	3064	54.1	61.6	116.9	105.8	2.16	1.72	1.72	0	1.0297	0
Tb927.3.3460	SDH5 succinate dehydrogenase (complex II) subunit	Mito.e.transport	1	2156	1753	1783	5997	7668	1753	1783	5997	7668	184.7	153.5	321.2	264.7	1.74	1.72	1.72	0	0.9716	0
Tb927.11.16890	Tetratricopeptide-like helical domain containing protein (FLAM7)	ZUnknown	1.3	7142	1379	1913	5084	8196	1793	2487	6609	10655	188.9	214.2	353.9	367.8	1.87	1.72	1.72	0	0.7634	0
Tb927.8.3190	hypothetical protein, conserved	ZUnknown	1	2206	163	272	548	1165	163	272	548	1165	17.2	23.4	29.3	40.2	1.7	1.72	1.7	0	2.0473	0
Tb927.11.2360	phenylalanyl-tRNA synthetase (beta subunit), putative	Translation.tRNA	1	3544	1669	2150	5568	9246	1669	2150	5568	9246	175.8	185.1	298.2	319.1	1.7	1.72	1.7	0	0.9039	0
Tb927.11.7160	CRK8 cdc2- like protein kinase	Protein.kinase	1		152	213	503	912	152	213	503	912	16	18.3	26.9	31.5	1.68	1.72	1.68	0	1.2137	0
Tb927.10.7550	hypothetical protein, conserved	ZUnknown	1	2706	310	423	1017	1814	310	423	1017	1814	32.7	36.4	54.5	62.6	1.67	1.72	1.67	0	#N/A	0
Tb927.8.3590	hypothetical protein, conserved	Cytoskeleton	1		375	565	1194	2424	375	565	1194	2424	39.5	48.7	63.9	83.7	1.62	1.72	1.62	0	0.9623	0
Tb927.4.1450	hypothetical protein, conserved	ZUnknown	1		247	330	777	1414	247	330	777	1414	26	28.4	41.6	48.8	1.6	1.72	1.6	0	1.7417	0
Tb927.11.16560	CMP-sialic acid transporter, putative	Glycans	1	2974	411	406	1285	1744	411	406	1285	1744	43.3	35	68.8	60.2	1.59	1.72	1.59	0	2.8526	0
Tb927.10.1270	mismatch repair protein MSH4	DNA	1.21	3841	410	562	1270	2408	496	680	1537	2914	52.2	58.6	82.3	100.6	1.58	1.72	1.58	0	2.1548	0
Tb927.8.4940	hypothetical protein, conserved	ZUnknown	1	2820	950	1098	2948	4702	950	1098	2948	4702	100.1	94.5	157.9	162.3	1.58	1.72	1.58	0	1.5085	0
Tb927.7.5150	exocyst complex component Exo84	Vesicular.transport	1		736	970	2268	4158	736	970	2268	4158	77.5	83.5	121.5	143.5	1.57	1.72	1.57	0	1.5947	0
Tb927.6.3350	hypothetical protein, conserved (YCF45-like)	Mito.pathway	1	1826	191	374	577	1606	191	374	577	1606	20.1	32.2	30.9	55.4	1.54	1.72	1.54	0	1.5605	0
Tb927.8.3620	FT1 folate transporter	Folate	3.43	2752	559	466	1623	1996	1917	1598	5567	6846	201.9	137.6	298.1	236.3	1.48	1.72	1.48	0	2.7999	0
Tb927.7.4920	hypothetical protein, conserved	ZUnknown	1.82	3125	617	508	1794	2176	1123	925	3265	3960	118.3	79.7	174.9	136.7	1.48	1.72	1.48	0	1.5942	0
Tb927.11.820	hypothetical protein	ZUnknown	1		151	168	416	722	151	168	416	722	15.9	14.5	22.3	24.9	1.4	1.72	1.4	0	1.2544	0
Tb927.9.12310	hypothetical protein, conserved	ZUnknown	1		320	354	876	1524	320	354	876	1524	33.7	30.5	46.9	52.6	1.39	1.72	1.39	0	0.9297	0
Tb927.11.4470	protein kinase, putative,serine/threonine protein kinase, putative	Protein.kinase	1		879	1152	2385	4931	879	1152	2385	4931	92.6	99.2	127.7	170.2	1.38	1.72	1.38	0	1.2235	0
Tb927.9.1360	hypothetical protein, conserved	ZUnknown	1	1340	291	374	748	1606	291	374	748	1606	30.7	32.2	40.1	55.4	1.31	1.72	1.31	0	1.942	0
Tb927.10.9070	hypothetical protein, conserved	ZUnknown	1		375	473	952	2027	375	473	952	2027	39.5	40.7	51	70	1.29	1.72	1.29	0	1.5996	0
Tb927.11.13550	hypothetical protein, conserved	ZUnknown	1	2540	171	239	430	1025	171	239	430	1025	18	20.6	23	35.4	1.28	1.72	1.28	0	1.8192	0
Tb927.9.12800	hypothetical protein, conserved	ZUnknown	1	3740	813	935	2028	4010	813	935	2028	4010	85.6	80.5	108.6	138.4	1.27	1.72	1.27	0	0.9421	0
Tb927.10.16140	Adenylate/guanylate cyclase, putative	Signalling	1.01		228	286	775	1222	230	289	783	1234	24.2	24.9	41.9	42.6	1.73	1.71	1.71	0	2.4991	0
Tb927.7.6460	FG-GAP repeat protein, putative,intergrin alpha chain protein, putative	Cytoskeleton	1	3663	120	172	507	734	120	172	507	734	12.6	14.8	27.2	25.3	2.15	1.71	1.71	0	#N/A	0
Tb927.6.1870	eIF4E4	Translation	1	2981	993	1703	3531	7272	993	1703	3531	7272	104.6	146.6	189.1	251	1.81	1.71	1.71	0	1.8122	0
Tb927.7.3660	hypothetical protein, conserved	ZUnknown	1		144	194	503	830	144	194	503	830	15.2	16.7	26.9	28.6	1.77	1.71	1.71	0	1.7523	0
Tb927.9.13010	50S ribosome-binding GTPase, putative	ZUnknown	1.09	2162	555	675	1877	2891	605	736	2046	3151	63.7	63.4	109.6	108.8	1.72	1.71	1.71	0	1.6163	0
Tb927.4.4150	mitochondrial RNA binding complex 1 subunit (MRB4150)	Mito.RNA	2.13	3192	235	309	804	1316	501	658	1713	2803	52.8	56.7	91.7	96.7	1.74	1.71	1.71	0	1.5002	0
Tb927.3.4420	hypothetical protein, conserved, alpha/beta hydrolase domain	Enzyme	1		363	556	1433	2367	363	556	1433	2367	38.2	47.9	76.7	81.7	2.01	1.71	1.71	0	1.4013	0
Tb927.10.7990	replication factor C, subunit 5, putative,ATPase, putative	DNA	1	1771	955	1204	3230	5129	955	1204	3230	5129	100.6	103.7	173	177	1.72	1.71	1.71	0	1.1284	0
Tb927.3.5050	60S ribosomal protein L4	Ribosome	1	1233	20802	30783	72872	131155	20802	30783	72872	131155	2191.2	2650.7	3902.6	4526.9	1.78	1.71	1.71	0	1.0174	0
Tb927.9.3630	BSD domain containing protein, putative	ZUnknown	1.94	2202	169	224	580	961	328	435	1125	1864	34.5	37.5	60.2	64.3	1.74	1.71	1.71	0	0.925	0
Tb927.7.7240	leucine-rich repeat protein (LRRP)	LRRP	1		510	928	1845	3964	510	928	1845	3964	53.7	79.9	98.8	136.8	1.84	1.71	1.71	0	0.9029	0
Tb927.6.4350	ribosomal RNA assembly protein, putative	rRNA.tRNA.process	1		437	913	1737	3885	437	913	1737	3885	46	78.6	93	134.1	2.02	1.71	1.71	0	0.8521	0
Tb927.10.15160	hypothetical protein, conserved	ZUnknown	1		287	431	958	1842	287	431	958	1842	30.2	37.1	51.3	63.6	1.7	1.71	1.7	0	1.2373	0
Tb927.8.1020	6-phosphofructo-2-kinase/fructose-2,6-biphosphatase, putative	Glucose.glycerol	1	3616	204	250	679	1066	204	250	679	1066	21.5	21.5	36.4	36.8	1.69	1.71	1.69	0	1.2755	0
Tb927.11.13340	hypothetical protein, conserved	ZUnknown	1	3288	427	560	1397	2386	427	560	1397	2386	45	48.2	74.8	82.4	1.66	1.71	1.66	0	1.0069	0
Tb927.3.1770	leucine-rich repeat protein (LRRP)	LRRP	1		624	865	1994	3685	624	865	1994	3685	65.7	74.5	106.8	127.2	1.63	1.71	1.63	0	1.2786	0
Tb927.6.1730	hypothetical protein, conserved, resembles various yeast myosins	Cytoskeleton	1.38	4565	269	477	860	2034	371	658	1187	2807	39.1	56.7	63.6	96.9	1.63	1.71	1.63	0	0.9156	0
Tb927.3.950	2OG-Fe(II) oxygenase superfamily, putative	Mito.pathway	1	2631	292	385	933	1642	292	385	933	1642	30.8	33.2	50	56.7	1.62	1.71	1.62	0	1.6623	0
Tb927.9.11830	hypothetical protein, conserved, resemblance to myosin	ZUnknown	1	2968	388	522	1225	2226	388	522	1225	2226	40.9	44.9	65.6	76.8	1.6	1.71	1.6	0	1.7069	0
Tb927.8.650	cation-transporting ATPase, putative	Ions	1	4432	510	617	1579	2628	510	617	1579	2628	53.7	53.1	84.6	90.7	1.58	1.71	1.58	0	2.6468	0
Tb927.10.14010	RP2 basal body protein, required for axoneme formation	Cytoskeleton	1	1963	1326	1520	4126	6473	1326	1520	4126	6473	139.7	130.9	221	223.4	1.58	1.71	1.58	0	0.7773	0
Tb927.11.14300	dynein intermediate chain IC70, putative	Cytoskeleton	1	2052	1438	1662	4474	7076	1438	1662	4474	7076	151.5	143.1	239.6	244.2	1.58	1.71	1.58	0	0.5331	0
Tb927.11.11740	membrane-bound acid phosphatase, putative	Phosphatase	1.86		435	416	1347	1772	809	774	2505	3296	85.2	66.6	134.2	113.8	1.57	1.71	1.57	0	2.0688	0
Tb927.9.3120	protein kinase, putative	Protein.kinase	1		588	605	1779	2581	588	605	1779	2581	61.9	52.1	95.3	89.1	1.54	1.71	1.54	0	1.962	0
Tb927.4.2200	Sec7 domain containing protein, putative	ZUnknown	1.12		746	1072	2263	4567	836	1201	2535	5115	88.1	103.4	135.8	176.5	1.54	1.71	1.54	0	1.5667	0
Tb927.11.10800	Domain of unknown function (DUF4496), putative	ZUnknown	1	1389	947	1094	2772	4679	947	1094	2772	4679	99.8	94.2	148.5	161.5	1.49	1.71	1.49	0	1.6281	0
Tb927.3.2040	kinesin, Kinesin-16	Cytoskeleton	1	4359	241	328	698	1394	241	328	698	1394	25.4	28.2	37.4	48.1	1.47	1.71	1.47	0	0.886	0
Tb927.10.3550	DNA repair helicase, putative	DNA	1.11		443	612	1227	2613	492	679	1362	2900	51.8	58.5	72.9	100.1	1.41	1.71	1.41	0	2.0396	0
Tb927.5.1890	hypothetical protein, conserved	ZUnknown	1	4625	424	648	1161	2761	424	648	1161	2761	44.7	55.8	62.2	95.3	1.39	1.71	1.39	0	1.8327	0
Tb927.10.5140	protein kinase, putative,mitogen-activated protein kinase 2, putative	Protein.kinase	1.39	4237	473	383	1286	1630	657	532	1788	2266	69.2	45.8	95.8	78.2	1.38	1.71	1.38	0	1.0982	0
Tb927.5.2010	hypothetical protein	ZUnknown	1	8671	90	188	591	801	90	188	591	801	9.5	16.2	31.7	27.6	3.33	1.7	1.7	0	5.1864	0
Tb927.4.4550	hypothetical protein, conserved	ZUnknown	1.08	5663	1167	1115	4061	4742	1260	1204	4386	5121	132.7	103.7	234.9	176.8	1.77	1.7	1.7	0	1.5554	0
Tb927.11.12340	predicted Zinc finger, C3HC4 type (RING finger) protein	Ubiquitin.proteasome	1	1369	207	342	745	1453	207	342	745	1453	21.8	29.4	39.9	50.2	1.83	1.7	1.7	0	1.3725	0
Tb927.10.13280	GCN1 homologue, possibly involved in translation control	Translation	1		3087	3391	10417	14345	3087	3391	10417	14345	325.2	292	557.9	495.1	1.72	1.7	1.7	0	1.3619	0
Tb927.7.5290	hypothetical protein, conserved	ZUnknown	1	3963	333	632	1183	2685	333	632	1183	2685	35.1	54.4	63.4	92.7	1.8	1.7	1.7	0	1.348	0
Tb927.10.630	hypothetical protein, conserved	ZUnknown	1.81		138	230	520	975	250	416	941	1765	26.3	35.8	50.4	60.9	1.92	1.7	1.7	0	1.309	0
Tb927.10.7740	protein transport protein SEC23	Vesicular.transport	1	3662	746	1134	2655	4822	746	1134	2655	4822	78.6	97.6	142.2	166.4	1.81	1.7	1.7	0	1.2675	0
Tb927.6.1720	hypothetical protein, conserved	ZUnknown	1	2505	366	841	1250	3568	366	841	1250	3568	38.6	72.4	66.9	123.2	1.74	1.7	1.7	0	1.2562	0
Tb927.7.3490	synaptojanin (N-terminal domain), putative	Vesicular.transport	1	2879	304	496	1069	2104	304	496	1069	2104	32	42.7	57.2	72.6	1.79	1.7	1.7	0	1.1481	0
Tb927.10.14770	AKB1 protein kinase	Protein.kinase	1	2675	891	1292	3419	5480	891	1292	3419	5480	93.9	111.3	183.1	189.1	1.95	1.7	1.7	0	0.8449	0
Tb927.11.14090	DRBD18	RNA.binding	1	2040	1891	2209	7384	9376	1891	2209	7384	9376	199.2	190.2	395.4	323.6	1.98	1.7	1.7	0	0.6207	0
Tb927.5.1950	hypothetical protein, conserved	ZUnknown	1	2837	279	443	926	1878	279	443	926	1878	29.4	38.1	49.6	64.8	1.69	1.7	1.69	0	1.5018	0
Tb927.7.5250	hypothetical protein, conserved	ZUnknown	1		442	602	1463	2550	442	602	1463	2550	46.6	51.8	78.3	88	1.68	1.7	1.68	0	2.1691	0
Tb927.4.1510	phospholipid-translocating ATPase, putative	Lipids	1		464	601	1405	2552	464	601	1405	2552	48.9	51.8	75.2	88.1	1.54	1.7	1.54	0	2.0164	0
Tb927.10.9280	hypothetical protein, conserved	Mito.pathway	1.88	3116	440	570	1315	2420	827	1072	2472	4550	87.1	92.3	132.4	157	1.52	1.7	1.52	0	2.0323	0
Tb927.2.1860	REMC2 mitochondrial RNA binding complex 1 subunit (MRB1860)	Mito.RNA	1	3875	824	1303	2410	5524	824	1303	2410	5524	86.8	112.2	129.1	190.7	1.49	1.7	1.49	0	1.0883	0
Tb927.11.4160	predicted C2 domain protein	ZUnknown	1	4424	970	1182	2833	5024	970	1182	2833	5024	102.2	101.8	151.7	173.4	1.48	1.7	1.48	0	1.408	0
Tb927.11.1570	hypothetical protein, conserved no matches	ZUnknown	1	2556	1855	1717	5346	7261	1855	1717	5346	7261	195.4	147.9	286.3	250.6	1.47	1.7	1.47	0	1.963	0
Tb927.9.13130	hypothetical protein, conserved	ZUnknown	1	2197	433	510	1198	2168	433	510	1198	2168	45.6	43.9	64.2	74.8	1.41	1.7	1.41	0	2.1327	0
Tb927.6.3560	hypothetical protein, conserved	ZUnknown	1	5403	833	1261	2161	5339	833	1261	2161	5339	87.7	108.6	115.7	184.3	1.32	1.7	1.32	0	1.6665	0
Tb927.3.3380	TFIIF-stimulated CTD phosphatase, putative	Protein.phosphatase	1		112	219	285	930	112	219	285	930	11.8	18.9	15.3	32.1	1.3	1.7	1.3	0	1.0601	0
Tb927.10.950	hypothetical protein, conserved	ZUnknown	1.14		137	190	326	808	156	217	372	921	16.4	18.7	19.9	31.8	1.21	1.7	1.21	0	1.3684	0
Tb927.10.13100	CIF3 cytokinesis initiation factor	Cytoskeleton	1	2383	164	163	386	690	164	163	386	690	17.3	14	20.7	23.8	1.2	1.7	1.2	0	0.6522	0
Tb927.11.5220	chaperone DNAj, putative, J8	Chaperone	1	2755	260	289	909	1216	260	289	909	1216	27.4	24.9	48.7	42	1.78	1.69	1.69	0	2.9314	0
Tb927.1.1420	conserved protein, unknown function	ZUnknown	1		1135	1260	4131	5309	1135	1260	4131	5309	119.6	108.5	221.2	183.2	1.85	1.69	1.69	0	2.2463	0
Tb927.3.2070	hypothetical protein, conserved	ZUnknown	1	4729	577	841	1959	3544	577	841	1959	3544	60.8	72.4	104.9	122.3	1.73	1.69	1.69	0	1.3235	0
Tb927.7.3210	protein kinase, putative	Protein.kinase	1.98		188	321	768	1357	372	636	1521	2687	39.2	54.8	81.5	92.7	2.08	1.69	1.69	0	1.2671	0
Tb927.5.4300	prolyl oligopeptidase, putative	Protease	1	3376	507	835	1697	3513	507	835	1697	3513	53.4	71.9	90.9	121.3	1.7	1.69	1.69	0	1.1346	0
Tb927.8.3520	hypothetical protein, conserved	ZUnknown	1.05	4123	59	118	207	498	62	124	217	523	6.5	10.7	11.6	18.1	1.78	1.69	1.69	0	0.8345	0
Tb927.3.3000	flagellar transport protein, putative (PIFTC3)	Cytoskeleton	1	2443	1025	1225	3553	5151	1025	1225	3553	5151	108	105.5	190.3	177.8	1.76	1.69	1.69	0	0.7361	0
Tb927.11.5000	dynein intermediate chain IC78, putative	Cytoskeleton	1	2685	1068	1283	3877	5394	1068	1283	3877	5394	112.5	110.5	207.6	186.2	1.85	1.69	1.69	0	0.71	0
Tb927.7.5040	KIN-B, kinesin, mitotic spindle mid-zone	Cytoskeleton	2.04	2600	276	363	885	1534	563	741	1805	3129	59.3	63.8	96.7	108	1.63	1.69	1.63	0	1.2202	0
Tb927.11.16100	ubiquitin carboxyl-terminal hydrolase, putative	Ubiquitin.proteasome	1	4513	503	653	1587	2755	503	653	1587	2755	53	56.2	85	95.1	1.6	1.69	1.6	0	1.2977	0
Tb927.6.2040	nitrate reductase, putative	Enzyme	1	2751	206	417	647	1762	206	417	647	1762	21.7	35.9	34.6	60.8	1.59	1.69	1.59	0	2.5502	0
Tb927.7.3670	TrkA-N domain containing protein, putative	ZUnknown	1		360	547	1100	2301	360	547	1100	2301	37.9	47.1	58.9	79.4	1.55	1.69	1.55	0	1.3451	0
Tb927.10.7000	hypothetical protein, conserved	ZUnknown	1.07		132	185	395	777	141	198	423	831	14.9	17	22.7	28.7	1.52	1.69	1.52	0	2.2652	0
Tb927.7.5080	ATP-NAD kinase-like protein	Enzyme	2.03	3393	187	247	555	1038	380	501	1127	2107	40	43.1	60.4	72.7	1.51	1.69	1.51	0	2.047	0
Tb927.9.7470	purine nucleoside transporter NT10	Nucleotides	1	1924	8918	9009	25919	38032	8918	9009	25919	38032	939.4	775.8	1388.1	1312.7	1.48	1.69	1.48	0	3.5818	0
Tb927.7.3150	CRAL/TRIO domain containing protein, putative	ZUnknown	1	3389	256	341	745	1441	256	341	745	1441	27	29.4	39.9	49.7	1.48	1.69	1.48	0	1.8728	0
Tb927.9.11540	hypothetical protein, conserved	Cytoskeleton	1		2563	2441	7334	10320	2563	2441	7334	10320	270	210.2	392.8	356.2	1.45	1.69	1.45	0	0.4525	0
Tb927.9.5700	hypothetical protein, conserved	ZUnknown	1.05	7001	830	977	2235	4108	872	1026	2347	4313	91.9	88.3	125.7	148.9	1.37	1.69	1.37	0	1.1482	0
Tb927.3.1570	protein kinase, LBPK3	Protein.kinase	1	3337	583	621	1385	2626	583	621	1385	2626	61.4	53.5	74.2	90.6	1.21	1.69	1.21	0	1.4438	0
Tb927.8.3240	lathosterol oxidase, putative	Sterols	1		398	352	1329	1476	398	352	1329	1476	41.9	30.3	71.2	50.9	1.7	1.68	1.68	0	2.5121	0
Tb927.9.2070	hypothetical protein, conserved	ZUnknown	1	4436	216	473	747	1976	216	473	747	1976	22.8	40.7	40	68.2	1.76	1.68	1.68	0	#N/A	0
Tb927.4.1260	hypothetical protein, conserved	ZUnknown	1	1318	521	1452	1958	6087	521	1452	1958	6087	54.9	125	104.9	210.1	1.91	1.68	1.68	0	2.3821	0
Tb927.8.6860	High-temperature-induced dauer-formation protein, putative	ZUnknown	1	2985	705	978	2369	4097	705	978	2369	4097	74.3	84.2	126.9	141.4	1.71	1.68	1.68	0	1.758	0
Tb927.11.2890	hypothetical protein, conserved	ZUnknown	1	3143	485	726	1826	3037	485	726	1826	3037	51.1	62.5	97.8	104.8	1.91	1.68	1.68	0	1.3326	0
Tb927.10.11800	33 kDa inner dynein arm light chain, axonemal, putative,dynein light chain, putative	Cytoskeleton	1.42	1861	307	426	1074	1787	436	605	1525	2538	45.9	52.1	81.7	87.6	1.78	1.68	1.68	0	0.9574	0
Tb927.4.4760	CUL6 cullin	Ubiquitin.proteasome	1		631	1023	2076	4295	631	1023	2076	4295	66.5	88.1	111.2	148.2	1.67	1.68	1.67	0	1.7535	0
Tb927.7.6280	Domain of unknown function (DUF3508), putative	ZUnknown	1	2348	338	460	1112	1929	338	460	1112	1929	35.6	39.6	59.6	66.6	1.67	1.68	1.67	0	0.9354	0
Tb927.6.1550	POMP30 leucine-rich repeat protein (LRRP)	LRRP	1	2096	727	1405	2308	5877	727	1405	2308	5877	76.6	121	123.6	202.8	1.61	1.68	1.61	0	2.9386	0
Tb927.10.4100	hypothetical protein, conserved	ZUnknown	1.04	2679	364	493	1145	2066	379	513	1191	2149	39.9	44.2	63.8	74.2	1.6	1.68	1.6	0	1.9421	0
Tb927.7.1550	KRET2	Mito.RNA	1	1976	331	404	1045	1694	331	404	1045	1694	34.9	34.8	56	58.5	1.6	1.68	1.6	0	1.6946	0
Tb927.9.3130	hypothetical protein, conserved	ZUnknown	1	2140	485	645	1517	2705	485	645	1517	2705	51.1	55.5	81.2	93.4	1.59	1.68	1.59	0	0.7777	0
Tb927.4.2470	ARMTOR (TOR complexes)	Protein.kinase	1		633	776	1943	3247	633	776	1943	3247	66.7	66.8	104.1	112.1	1.56	1.68	1.56	0	1.3888	0
Tb927.10.6620	hypothetical protein, conserved, no domains	ZUnknown	1.75	3239	89	145	272	611	156	254	476	1069	16.4	21.9	25.5	36.9	1.55	1.68	1.55	0	2.4685	0
Tb927.11.5070	ethanolamine phosphotransferase (EPT) (TbGPI13)	GPI.anchors	1	3006	423	450	1197	1884	423	450	1197	1884	44.6	38.7	64.1	65	1.44	1.68	1.44	0	2.5353	0
Tb927.2.2190	histone deacetylase 3 (DAC3 or HDAC3)	Chromatin	1.82	4031	161	208	456	872	293	379	830	1587	30.9	32.6	44.4	54.8	1.44	1.68	1.44	0	1.579	0
Tb927.8.600	Bucentaur or craniofacial development, putative	ZUnknown	1	1208	197	262	558	1101	197	262	558	1101	20.8	22.6	29.9	38	1.44	1.68	1.44	0	1.162	0
Tb927.10.12280	hypothetical protein	ZUnknown	1.6		11	14	31	58	18	22	50	93	1.9	1.9	2.7	3.2	1.42	1.68	1.42	0	#N/A	0
Tb927.2.6130	ABC transporter, putative	Transporter	1.14	3275	552	610	1428	2556	629	695	1628	2914	66.3	59.8	87.2	100.6	1.32	1.68	1.32	0	2.8018	0
Tb927.6.350	hypothetical protein, conserved, T. brucei specific, 2 C2H2 Zn fingers	Zinc.finger	1		21	29	39	121	21	29	39	121	2.2	2.5	2.1	4.2	0.95	1.68	0.95	0	1.1195	0
Tb927.11.8830	ESP2 Enriched in surface-labeled proteome protein 2	Membrane.protein	1	1551	75	72	136	300	75	72	136	300	7.9	6.2	7.3	10.4	0.92	1.68	0.92	0	1.1786	0
Tb927.7.6750	hypothetical protein, conserved	ZUnknown	1	2817	332	575	1169	2394	332	575	1169	2394	35	49.5	62.6	82.6	1.79	1.67	1.67	0	1.8188	0
Tb927.4.3420	WEE1 protein kinase	Cell.cycle	1	2426	122	484	518	2017	122	484	518	2017	12.9	41.7	27.7	69.6	2.16	1.67	1.67	0	1.7641	0
Tb927.11.2740	MYND zinc finger	Zinc.finger	1		662	957	2276	3984	662	957	2276	3984	69.7	82.4	121.9	137.5	1.75	1.67	1.67	0	1.343	0
Tb927.9.1780	sec1 family transport protein, putative (SLY1)	Vesicular.transport	1	3361	399	643	1438	2679	399	643	1438	2679	42	55.4	77	92.5	1.83	1.67	1.67	0	1.213	0
Tb927.4.3380	MYO1 myosin IB heavy chain, in Tc vacuolar proteome and clathrin-associated	Vesicular.transport	1	3941	210	588	701	2443	210	588	701	2443	22.1	50.6	37.5	84.3	1.7	1.67	1.67	0	1.2006	0
Tb927.10.14310	hypothetical protein, conserved	ZUnknown	1	1480	469	781	1740	3246	469	781	1740	3246	49.4	67.3	93.2	112	1.89	1.67	1.67	0	1.1543	0
Tb927.9.14220	metacaspase MCA5	Protease	1.11	1813	1013	1522	3711	6353	1124	1689	4119	7052	118.4	145.4	220.6	243.4	1.86	1.67	1.67	0	1.0763	0
Tb927.1.2100	calpain-like cysteine peptidase, putative,cysteine peptidase, Clan CA, family C2, putative	Protease	1.93	7990	6575	8565	23829	35705	12690	16530	45990	68911	1336.7	1423.4	2463	2378.5	1.84	1.67	1.67	0	0.5171	0
Tb927.3.2980	mitochondrial carrier protein, MCP17	Mito.transport	1	1299	308	410	1005	1703	308	410	1005	1703	32.4	35.3	53.8	58.8	1.66	1.67	1.66	0	1.4723	0
Tb927.8.3770	MAPK protein kinase	Protein.kinase	1	2496	1095	1387	3425	5777	1095	1387	3425	5777	115.3	119.4	183.4	199.4	1.59	1.67	1.59	0	2.1724	0
Tb927.10.1140	epsilon tubulin (TUBE1)	Cytoskeleton	1.97		130	185	405	769	256	364	798	1515	27	31.3	42.7	52.3	1.58	1.67	1.58	0	1.4575	0
Tb927.9.15890	ESAG5, putative	ESAG	2.69	2994	51	73	157	305	137	196	422	820	14.4	16.9	22.6	28.3	1.57	1.67	1.57	0	2.5364	0
Tb927.11.630	RPA2 RNA polymerase I second largest subunit (RPA134)	RNA.synthesis	1		3109	3225	9595	13437	3109	3225	9595	13437	327.5	277.7	513.9	463.8	1.57	1.67	1.57	0	1.1894	0
Tb927.3.5610	ribosomal protein L3 mitochondrial, putative	Mito.translation	1	1725	619	679	1867	2837	619	679	1867	2837	65.2	58.5	100	97.9	1.53	1.67	1.53	0	1.4737	0
Tb927.7.6260	TPR repeat, putative	ZUnknown	1	2427	507	542	1472	2259	507	542	1472	2259	53.4	46.7	78.8	78	1.48	1.67	1.48	0	0.8867	0
Tb927.11.5060	RSM22	Mito.translation	1	3437	443	536	1282	2224	443	536	1282	2224	46.7	46.2	68.7	76.8	1.47	1.67	1.47	0	1.7098	0
Tb927.6.1110	ubiquitin carboxyl-terminal hydrolase, Clan CA cysteine peptidase, family C12, putative	Ubiquitin.proteasome	1		460	885	1282	3687	460	885	1282	3687	48.5	76.2	68.7	127.3	1.42	1.67	1.42	0	1.2522	0
Tb927.7.5690	hypothetical protein, conserved	ZUnknown	1		450	524	1249	2180	450	524	1249	2180	47.4	45.1	66.9	75.2	1.41	1.67	1.41	0	1.4143	0
Tb927.7.2350	hypothetical protein, conserved	ZUnknown	1	3780	687	782	1762	3254	687	782	1762	3254	72.4	67.3	94.4	112.3	1.3	1.67	1.3	0	1.42	0
Tb927.7.6330	hypothetical protein	ZUnknown	1		1272	1210	2066	5057	1272	1210	2066	5057	134	104.2	110.6	174.5	0.83	1.67	0.83	0	3.0256	0
Tb927.8.1870	Golgi/lysosome glycoprotein 1 (tGLP1)	Vesicular.transport	1	2116	402	360	1384	1495	402	360	1384	1495	42.3	31	74.1	51.6	1.75	1.66	1.66	0	2.3341	0
Tb927.11.16240	RING-variant domain containing protein, putative	ZUnknown	1	3701	170	301	575	1243	170	301	575	1243	17.9	25.9	30.8	42.9	1.72	1.66	1.66	0	1.8839	0
Tb927.3.4260	Acyl-coenzyme A thioesterase, putative	Mito.pathway	1	2369	1268	1127	4268	4657	1268	1127	4268	4657	133.6	97	228.6	160.7	1.71	1.66	1.66	0	1.751	0
Tb927.4.1420	hypothetical protein, conserved	ZUnknown	1	910	240	319	859	1321	240	319	859	1321	25.3	27.5	46	45.6	1.82	1.66	1.66	0	1.7003	0
Tb927.3.1830	TbRMI1, DNA recombination and antigenic switching	DNA	1		178	316	652	1308	178	316	652	1308	18.7	27.2	34.9	45.1	1.87	1.66	1.66	0	1.3224	0
Tb927.4.4060	hypothetical protein, conserved	ZUnknown	1		625	884	2121	3662	625	884	2121	3662	65.8	76.1	113.6	126.4	1.73	1.66	1.66	0	1.1583	0
Tb927.10.12870	BBP120	Cytoskeleton	1	4167	479	684	1569	2825	479	684	1569	2825	50.5	58.9	84	97.5	1.67	1.66	1.66	0	0.9948	0
Tb927.11.6170	protein transport protein Sec31, putative,cytosolic coat protein, putative	Vesicular.transport	1.28	4719	1575	2000	5544	8265	2016	2560	7096	10579	212.4	220.4	380	365.1	1.79	1.66	1.66	0	0.9799	0
Tb927.4.3400	hypothetical protein, conserved, ARM repeat	ZUnknown	1		89	263	298	1089	89	263	298	1089	9.4	22.6	16	37.6	1.7	1.66	1.66	0	0.9584	0
Tb927.10.8720	NOT10	RNA.degradation	1	3025	1547	1840	4991	7602	1547	1840	4991	7602	163	158.4	267.3	262.4	1.64	1.66	1.64	0	1.0523	0
Tb927.10.1620	phosphoserine/threonine/tyrosine-binding protein	Vesicular.transport	1.9	3440	327	415	1032	1723	621	789	1961	3274	65.4	67.9	105	113	1.61	1.66	1.61	0	1.3518	0
Tb927.9.15460	calcium motive p-type ATPase, putative	Ions	1	5020	744	1117	2332	4617	744	1117	2332	4617	78.4	96.2	124.9	159.4	1.59	1.66	1.59	0	6.1779	0
Tb927.10.2600	hypothetical protein, conserved	ZUnknown	1.11	2085	273	306	833	1267	303	340	925	1406	31.9	29.3	49.5	48.5	1.55	1.66	1.55	0	2.0766	0
Tb927.5.2600	methyltransferase domain containing protein, putative	ZUnknown	1	3251	463	698	1355	2891	463	698	1355	2891	48.8	60.1	72.6	99.8	1.49	1.66	1.49	0	2.0371	0
Tb927.9.10970	Bem46-like serine peptidase,Serine peptidase, Clan SC, Family S09X	Protease	1	1845	229	280	654	1162	229	280	654	1162	24.1	24.1	35	40.1	1.45	1.66	1.45	0	2.5427	0
Tb927.10.530	Plasma-membrane choline transporter, ESP22	Transporter	1.75	3504	145	208	415	863	254	364	726	1510	26.8	31.3	38.9	52.1	1.45	1.66	1.45	0	2.4226	0
Tb927.7.3720	hypothetical protein	ZUnknown	1		563	353	911	1461	563	353	911	1461	59.3	30.4	48.8	50.4	0.82	1.66	0.82	0	3.8492	0
Tb927.4.2530	hypothetical protein, conserved	ZUnknown	1	1329	624	638	2486	2623	624	638	2486	2623	65.7	54.9	133.1	90.5	2.03	1.65	1.65	0	5.5813	0
Tb927.4.1920	GPI transamidase, putative (TbGPI16)	GPI.anchors	1	2506	269	324	930	1334	269	324	930	1334	28.3	27.9	49.8	46	1.76	1.65	1.65	0	2.393	0
Tb927.10.9930	PHD-zinc-finger like domain containing protein, putative	ZUnknown	1.39		197	335	741	1380	274	466	1030	1918	28.9	40.1	55.2	66.2	1.91	1.65	1.65	0	1.9173	0
Tb927.1.1690	RNA editing endoribonuclease (KREN1)	Mito.RNA	1	2897	469	665	1643	2741	469	665	1643	2741	49.4	57.3	88	94.6	1.78	1.65	1.65	0	1.6757	0
Tb927.7.4080	DNA excision repair protein CSB	DNA	1	4194	468	685	1699	2818	468	685	1699	2818	49.3	59	91	97.3	1.85	1.65	1.65	0	1.1456	0
Tb927.10.1070	CRK1 cdc2- like protein kinase	Cell.cycle	1	1965	426	661	1786	2723	426	661	1786	2723	44.9	56.9	95.6	94	2.13	1.65	1.65	0	1.0951	0
Tb927.10.14510	root hair defective 3 GTP-binding protein (RHD3), putative	ZUnknown	1	3495	718	956	2477	3932	718	956	2477	3932	75.6	82.3	132.7	135.7	1.75	1.65	1.65	0	0.9878	0
Tb927.5.500	in situ HA-tagged protein colocalizes with mitochondrion (TRitrypDB comment)	Mito.pathway	2		473	674	1710	2783	946	1348	3420	5566	99.6	116.1	183.2	192.1	1.84	1.65	1.65	0	0.8424	0
Tb927.3.4970	hypothetical protein, conserved	ZUnknown	1		834	1132	2813	4658	834	1132	2813	4658	87.8	97.5	150.6	160.8	1.72	1.65	1.65	0	0.8129	0
Tb927.10.5520	AmmeMemoRadiSam system protein B, putative	ZUnknown	1	2158	495	685	1777	2819	495	685	1777	2819	52.1	59	95.2	97.3	1.83	1.65	1.65	0	0.6824	0
Tb927.8.570	proteasome regulatory non-ATP-ase subunit 10 (RPN10)	Ubiquitin.proteasome	1	1587	506	620	1659	2551	506	620	1659	2551	53.3	53.4	88.8	88	1.67	1.65	1.65	0	0.5287	0
Tb927.11.1980	ZC3H41	RNA.binding	1	3236	2487	2634	7807	10840	2487	2634	7807	10840	262	226.8	418.1	374.1	1.6	1.65	1.6	0	0.6543	0
Tb927.7.6700	hypothetical protein	ZUnknown	1	4988	718	834	2242	3436	718	834	2242	3436	75.6	71.8	120.1	118.6	1.59	1.65	1.59	0	2.7551	0
Tb927.3.4490	protein farnesyltransferase alpha subunit, putative	Prenylation	1	2694	720	1034	2200	4254	720	1034	2200	4254	75.8	89	117.8	146.8	1.55	1.65	1.55	0	1.8919	0
Tb927.10.13500	60S ribosomal protein L10a	Ribosome	1.76	1299	8569	10115	25703	41756	15081	17802	45237	73491	1588.6	1532.9	2422.6	2536.6	1.53	1.65	1.53	0	1.1596	0
Tb927.11.4640	calpain-like protein, putative	Protease	1	3792	389	510	1155	2105	389	510	1155	2105	41	43.9	61.9	72.7	1.51	1.65	1.51	0	1.8862	0
Tb927.11.6830	Domain of unknown function(DUF2779), putative	Mito.pathway	1	3046	491	566	1459	2333	491	566	1459	2333	51.7	48.7	78.1	80.5	1.51	1.65	1.51	0	1.1712	0
Tb927.10.3590	hypothetical protein, conserved	Mito.pathway	1	2234	517	649	1531	2670	517	649	1531	2670	54.5	55.9	82	92.2	1.5	1.65	1.5	0	1.6048	0
Tb927.7.6720	hypothetical protein, conserved	ZUnknown	1	1640	282	323	830	1331	282	323	830	1331	29.7	27.8	44.4	45.9	1.49	1.65	1.49	0	1.8357	0
Tb927.9.3870	hypothetical protein, conserved	ZUnknown	1		646	772	1895	3169	646	772	1895	3169	68	66.5	101.5	109.4	1.49	1.65	1.49	0	0.9784	0
Tb927.4.4300	NADH-ubiquinone oxidoreductase complex I subunit, putative	Mito.e.transport	1	2243	401	454	1125	1865	401	454	1125	1865	42.2	39.1	60.2	64.4	1.43	1.65	1.43	0	1.8155	0
Tb927.11.4990	kinetoplastid-specific phospho-protein phosphatase, putative	Protein.phosphatase	1		627	495	1633	2041	627	495	1633	2041	66	42.6	87.5	70.4	1.32	1.65	1.32	0	2.5903	0
Tb927.11.1310	NADH-cytochrome b5 reductase, putative (B5R)	Mito.e.transport	1	1974	772	885	1863	3636	772	885	1863	3636	81.3	76.2	99.8	125.5	1.23	1.65	1.23	0	1.9946	0
Tb927.10.6180	hypothetical protein, conserved	ZUnknown	1	2650	611	583	1992	2379	611	583	1992	2379	64.4	50.2	106.7	82.1	1.66	1.64	1.64	0	3.0316	0
Tb927.10.11470	hypothetical protein, conserved	ZUnknown	1.41		231	367	792	1501	326	517	1117	2116	34.3	44.5	59.8	73	1.74	1.64	1.64	0	1.9827	0
Tb927.4.3090	hypothetical protein, conserved	ZUnknown	1.88	1563	83	161	276	658	156	303	519	1237	16.4	26.1	27.8	42.7	1.7	1.64	1.64	0	1.9144	0
Tb927.3.4030	hypothetical protein, conserved	Mito.pathway	1		305	408	1019	1671	305	408	1019	1671	32.1	35.1	54.6	57.7	1.7	1.64	1.64	0	1.8638	0
Tb927.7.320	RBP8	RNA.binding	1	1329	479	649	1606	2657	479	649	1606	2657	50.5	55.9	86	91.7	1.71	1.64	1.64	0	1.6969	0
Tb927.9.8180	hypothetical protein, conserved, SSF52047 RNI-like	ZUnknown	1		1281	1348	4430	5520	1281	1348	4430	5520	134.9	116.1	237.2	190.5	1.76	1.64	1.64	0	1.3836	0
Tb927.10.9650	TbNup152 Outer ring	Nuclear.transport	1.91	4769	877	1089	2842	4452	1675	2080	5428	8503	176.4	179.1	290.7	293.5	1.65	1.64	1.64	0	1.181	0
Tb927.11.11880	conserved protein	ZUnknown	1	4798	1151	1583	4109	6472	1151	1583	4109	6472	121.2	136.3	220.1	223.4	1.82	1.64	1.64	0	1.1384	0
Tb927.1.3070	hypothetical protein, conserved, poly(Q), poly(H)	ZUnknown	1		667	1092	2667	4465	667	1092	2667	4465	70.3	94	142.8	154.1	2.03	1.64	1.64	0	1.087	0
Tb927.1.2770	hypothetical protein, conserved	ZUnknown	1	1485	199	393	670	1602	199	393	670	1602	21	33.8	35.9	55.3	1.71	1.64	1.64	0	1.0454	0
Tb927.11.6820	hypothetical protein, conserved	ZUnknown	1.37	1839	256	323	933	1321	351	443	1278	1810	37	38.1	68.4	62.5	1.85	1.64	1.64	0	1.0003	0
Tb927.11.3730	leucyl-tRNA synthetase, putative (LeuRS)	Translation.tRNA	1		3293	3856	11830	15782	3293	3856	11830	15782	346.9	332	633.5	544.7	1.83	1.64	1.64	0	0.8617	0
Tb927.9.4250	hypothetical protein, conserved	ZUnknown	1		539	866	2003	3556	539	866	2003	3556	56.8	74.6	107.3	122.7	1.89	1.64	1.64	0	0.6642	0
Tb927.11.11530	histone acetyltransferase HAT2	Chromatin	1	2963	535	853	1691	3481	535	853	1691	3481	56.4	73.5	90.6	120.1	1.61	1.64	1.61	0	1.9922	0
Tb927.9.9520	ZC3H29	RNA.binding	1		1029	1166	3221	4775	1029	1166	3221	4775	108.4	100.4	172.5	164.8	1.59	1.64	1.59	0	1.9233	0
Tb927.11.5160	hypothetical protein, conserved	ZUnknown	1		365	570	1128	2328	365	570	1128	2328	38.4	49.1	60.4	80.4	1.57	1.64	1.57	0	2.0798	0
Tb927.2.5180	aldo-keto reductase, putative	Enzyme	1	1166	525	657	1604	2696	525	657	1604	2696	55.3	56.6	85.9	93.1	1.55	1.64	1.55	0	1.9226	0
Tb927.7.5750	anaphase-promoting complex APC2	Cell.cycle	1	3798	774	1188	2339	4852	774	1188	2339	4852	81.5	102.3	125.3	167.5	1.54	1.64	1.54	0	1.579	0
Tb927.6.3070	hypothetical protein, conserved	ZUnknown	1		1087	1564	3300	6390	1087	1564	3300	6390	114.5	134.7	176.7	220.6	1.54	1.64	1.54	0	1.1275	0
Tb927.9.10560	POMP6/TbLOK1	Mito.membrane	1	1733	1774	1654	5353	6772	1774	1654	5353	6772	186.9	142.4	286.7	233.7	1.53	1.64	1.53	0	2.083	0
Tb927.6.3230	RNA pseudouridylate synthase, putative	rRNA.tRNA.process	1	2030	273	804	824	3291	273	804	824	3291	28.8	69.2	44.1	113.6	1.53	1.64	1.53	0	1.9155	0
Tb927.10.13180	Nrap protein, putative	rRNA.tRNA.process	1.16	3979	1270	1286	3827	5275	1473	1492	4439	6119	155.2	128.5	237.7	211.2	1.53	1.64	1.53	0	1.0078	0
Tb927.11.1180	CRK6 cdc2- like protein kinase	Protein.kinase	1.93	2109	95	117	285	478	183	226	550	923	19.3	19.5	29.5	31.9	1.53	1.64	1.53	0	0.9643	0
Tb927.10.1210	katanin, putative	Protease	1.4		473	560	1405	2291	662	784	1967	3207	69.7	67.5	105.3	110.7	1.51	1.64	1.51	0	0.8738	0
Tb927.9.5220	conserved protein	ZUnknown	1		108	173	317	707	108	173	317	707	11.4	14.9	17	24.4	1.49	1.64	1.49	0	1.8889	0
Tb927.10.13250	hypothetical protein, conserved	ZUnknown	1	6879	1553	1811	4430	7389	1553	1811	4430	7389	163.6	155.9	237.2	255	1.45	1.64	1.45	0	1.0744	0
Tb927.6.1890	hypothetical protein, conserved	Mito.pathway	1		486	740	1348	3030	486	740	1348	3030	51.2	63.7	72.2	104.6	1.41	1.64	1.41	0	1.1456	0
Tb927.10.520	Mitochondrial ATP synthase subunit, putative	Mito.pathway	1	1518	4286	4144	11819	16966	4286	4144	11819	16966	451.5	356.8	633	585.6	1.4	1.64	1.4	0	0.9988	0
Tb927.10.410	hypothetical protein, conserved	ZUnknown	2.24		211	187	574	767	473	419	1286	1718	49.8	36.1	68.9	59.3	1.38	1.64	1.38	0	2.972	0
Tb927.11.8460	amastin-like protein	Enzyme	1		201	300	536	1229	201	300	536	1229	21.2	25.8	28.7	42.4	1.35	1.64	1.35	0	2.3271	0
Tb927.10.8810	hypothetical protein, conserved	ZUnknown	1		224	252	591	1032	224	252	591	1032	23.6	21.7	31.7	35.6	1.34	1.64	1.34	0	0.9744	0
Tb927.11.5720	hypothetical protein, conserved	ZUnknown	1	4015	283	292	739	1190	283	292	739	1190	29.8	25.1	39.6	41.1	1.33	1.64	1.33	0	2.8818	0
Tb927.11.8210	RAD50 DNA repair-like protein	DNA	1.34	5821	579	447	1370	1826	776	599	1836	2447	81.7	51.6	98.3	84.5	1.2	1.64	1.2	0	0.8389	0
Tb927.11.16420	Methyltransferase TYW3, putative	ZUnknown	1		161	275	558	1122	161	275	558	1122	17	23.7	29.9	38.7	1.76	1.63	1.63	0	2.1068	0
Tb927.11.10940	hypothetical protein, conserved, no domains	ZUnknown	1	3381	304	475	1220	1928	304	475	1220	1928	32	40.9	65.3	66.5	2.04	1.63	1.63	0	2.0238	0
Tb927.10.6560	Protein of unknown function DUF72, putative	ZUnknown	1	1544	138	228	444	924	138	228	444	924	14.5	19.6	23.8	31.9	1.64	1.63	1.63	0	1.9395	0
Tb927.9.12780	Leucine carboxyl methyltransferase/Cupin-like domain containing protein, putative	ZUnknown	1	3527	832	1174	2741	4760	832	1174	2741	4760	87.6	101.1	146.8	164.3	1.68	1.63	1.63	0	1.6454	0
Tb927.11.11810	hypothetical protein, conserved	ZUnknown	1		340	441	1178	1799	340	441	1178	1799	35.8	38	63.1	62.1	1.76	1.63	1.63	0	1.421	0
Tb927.8.1480	RAVE protein 1 C terminal, putative	ZUnknown	1	7824	791	1316	2649	5360	791	1316	2649	5360	83.3	113.3	141.9	185	1.7	1.63	1.63	0	1.3556	0
Tb927.9.7760	DENN (AEX-3) domain containing protein, putative	ZUnknown	1	3345	273	513	1082	2086	273	513	1082	2086	28.8	44.2	57.9	72	2.01	1.63	1.63	0	1.3523	0
Tb927.9.2760	Possible EB1-like microtubule plus-end capping protein	Cytoskeleton	1.36		480	719	1750	2922	653	978	2380	3974	68.8	84.2	127.5	137.2	1.85	1.63	1.63	0	1.0524	0
Tb927.6.3760	KKT15 Kinetochore protein	Cell.cycle	1	2381	262	596	1038	2428	262	596	1038	2428	27.6	51.3	55.6	83.8	2.01	1.63	1.63	0	0.8755	0
Tb927.7.4910	hypothetical protein, conserved, no yeast or human match	ZUnknown	2.03	1751	571	845	2236	3445	1159	1715	4539	6993	122.1	147.7	243.1	241.4	1.99	1.63	1.63	0	0.7381	0
Tb927.8.5200	Mitchondrial SSU ribosomal associated	Mito.translation	1	5981	869	978	2749	3974	869	978	2749	3974	91.5	84.2	147.2	137.2	1.61	1.63	1.61	0	1.0384	0
Tb927.10.2780	DNA-directed RNA polymerase iii largest subunit,t (RPC160)	RNA.synthesis	1.49	5257	730	958	2285	3902	1088	1427	3405	5814	114.6	122.9	182.4	200.7	1.59	1.63	1.59	0	1.4346	0
Tb927.9.7720	Member of IFT complex A, tetratricopeptide repeat protein	Cytoskeleton	1	4663	1095	1456	3430	5913	1095	1456	3430	5913	115.3	125.4	183.7	204.1	1.59	1.63	1.59	0	0.9766	0
Tb927.10.4770	phosphatidylinositol-4-phosphate 5-kinase, putative	Signalling	1	1799	744	998	2296	4062	744	998	2296	4062	78.4	85.9	123	140.2	1.57	1.63	1.57	0	1.248	0
Tb927.4.2870	hypothetical protein, conserved	ZUnknown	1	1495	240	306	728	1242	240	306	728	1242	25.3	26.3	39	42.9	1.54	1.63	1.54	0	2.1373	0
Tb927.11.8310	class I transcription factor A, subunit 4 (CITFA-4)	RNA.synthesis	1	2783	598	661	1774	2680	598	661	1774	2680	63	56.9	95	92.5	1.51	1.63	1.51	0	0.904	0
Tb927.5.3890	hypothetical protein, conserved	ZUnknown	1	2330	343	397	1010	1621	343	397	1010	1621	36.1	34.2	54.1	55.9	1.5	1.63	1.5	0	2.2901	0
Tb927.10.9900	ABC1 protein, ESP6	Transporter	1	1804	328	428	966	1738	328	428	966	1738	34.5	36.9	51.7	60	1.5	1.63	1.5	0	1.8843	0
Tb927.6.2380	hypothetical protein, conserved	Mito.pathway	1		586	1017	1649	4128	586	1017	1649	4128	61.7	87.6	88.3	142.5	1.43	1.63	1.43	0	2.2797	0
Tb927.4.2710	ubiquitin-conjugating enzyme e2, putative	Ubiquitin.proteasome	1	708	394	392	1094	1595	394	392	1094	1595	41.5	33.8	58.6	55.1	1.41	1.63	1.41	0	1.6406	0
Tb927.9.12880	SLK2 protein kinase	Protein.kinase	1	2329	545	652	1498	2658	545	652	1498	2658	57.4	56.1	80.2	91.7	1.4	1.63	1.4	0	1.1009	0
Tb927.11.8100	Ankyrin repeats (3 copies), putative	ZUnknown	1	759	939	1043	2573	4242	939	1043	2573	4242	98.9	89.8	137.8	146.4	1.39	1.63	1.39	0	1.6714	0
Tb927.10.880	thymidine kinase, putative	Nucleotides	1.09	2321	801	911	2034	3712	873	993	2217	4046	92	85.5	118.7	139.6	1.29	1.63	1.29	0	0.8381	0
Tb927.4.2770	hypothetical protein, conserved	ZUnknown	1	1318	500	342	1157	1391	500	342	1157	1391	52.7	29.4	62	48	1.18	1.63	1.18	0	2.315	0
Tb927.11.12860	CARP2	Signalling	1		201	315	658	1270	201	315	658	1270	21.2	27.1	35.2	43.8	1.66	1.62	1.62	0	#N/A	0
Tb927.5.4380	KPP1 kinetoplastid-specific phospho-protein phosphatase	Protein.phosphatase	1.89	5442	1041	1146	3391	4622	1967	2166	6409	8736	207.2	186.5	343.2	301.5	1.66	1.62	1.62	0	2.2599	0
Tb927.11.15270	hypothetical protein, conserved	ZUnknown	1		237	383	812	1548	237	383	812	1548	25	33	43.5	53.4	1.74	1.62	1.62	0	2.0317	0
Tb927.6.1620	Zn-finger in Ran binding protein and others, putative	Zinc.finger	1	1242	278	662	989	2681	278	662	989	2681	29.3	57	53	92.5	1.81	1.62	1.62	0	1.9166	0
Tb927.9.14030	hypothetical protein, conserved	ZUnknown	1	2490	542	861	2027	3473	542	861	2027	3473	57.1	74.1	108.6	119.9	1.9	1.62	1.62	0	1.4965	0
Tb927.11.9360	prenyltransferase, putative	Prenylation	1	2191	363	464	1156	1870	363	464	1156	1870	38.2	40	61.9	64.5	1.62	1.62	1.62	0	1.4849	0
Tb927.7.2600	class I transcription factor A, subunit 7 (CITFA-7)	RNA.synthesis	1	1468	336	398	1141	1609	336	398	1141	1609	35.4	34.3	61.1	55.5	1.73	1.62	1.62	0	1.3823	0
Tb927.7.6680	protein kinase, putative	Protein.kinase	1	6122	817	919	2635	3724	817	919	2635	3724	86.1	79.1	141.1	128.5	1.64	1.62	1.62	0	1.2191	0
Tb927.7.2250	carnitine O-palmitoyltransferase II, putative	Lipids	2.1		169	248	562	1005	355	521	1180	2111	37.4	44.9	63.2	72.9	1.69	1.62	1.62	0	1.127	0
Tb927.4.3670	CBF/Mak21 family, putative	ZUnknown	1	1666	344	1003	1142	4048	344	1003	1142	4048	36.2	86.4	61.2	139.7	1.69	1.62	1.62	0	1.126	0
Tb927.5.2700	otubain cysteine peptidase, Clan CA, family C65, putative	Protease	1	1314	365	499	1455	2015	365	499	1455	2015	38.4	43	77.9	69.5	2.03	1.62	1.62	0	1.03	0
Tb927.5.3310	hypothetical protein, conserved	ZUnknown	1	1961	313	391	1115	1582	313	391	1115	1582	33	33.7	59.7	54.6	1.81	1.62	1.62	0	0.986	0
Tb927.10.6050	clathrin heavy chain (CHC)	Vesicular.transport	1.96	5900	2886	3442	9830	13902	5657	6746	19267	27248	595.9	580.9	1031.8	940.5	1.73	1.62	1.62	0	0.8707	0
Tb927.10.14240	N-myristoyltransferase (NMT)	GPI.anchors	1.49	2494	438	568	1567	2298	653	846	2335	3424	68.8	72.8	125	118.2	1.82	1.62	1.62	0	0.7175	0
Tb927.10.9360	L-2-hydroxyglutarate dehydrogenase, mitochondrial, putative	ZUnknown	1	2103	277	348	867	1408	277	348	867	1408	29.2	30	46.4	48.6	1.59	1.62	1.59	0	2.0091	0
Tb927.9.8050	Protein of unknown function (DUF974), putative	ZUnknown	1	2699	260	421	810	1702	260	421	810	1702	27.4	36.3	43.4	58.7	1.58	1.62	1.58	0	1.3268	0
Tb927.10.5780	amino acid tansporter, putative	Amino.acid.transport	1		370	501	1143	2019	370	501	1143	2019	39	43.1	61.2	69.7	1.57	1.62	1.57	0	2.5383	0
Tb927.10.15130	synaptobrevin-type vesicle transport protein, SLY2 (SEC22)	Vesicular.transport	1	1564	405	458	1230	1855	405	458	1230	1855	42.7	39.4	65.9	64	1.54	1.62	1.54	0	1.2142	0
Tb927.8.6220	Phosphorylated CTD interacting factor 1 WW domain containing protein, putative	ZUnknown	1	1850	598	782	1783	3164	598	782	1783	3164	63	67.3	95.5	109.2	1.52	1.62	1.52	0	1.7585	0
Tb927.11.16340	Importin-beta N-terminal domain/HEAT-like repeat, putative	ZUnknown	1	4548	583	853	1747	3450	583	853	1747	3450	61.4	73.5	93.6	119.1	1.52	1.62	1.52	0	1.3891	0
Tb927.9.12650	ubiquitin-activating enzyme e1, putative (UBA2)	Ubiquitin.proteasome	1.09		5162	3804	15019	15405	5627	4146	16371	16791	592.7	357	876.7	579.5	1.48	1.62	1.48	0	0.6609	0
Tb927.4.3330	hypothetical protein, conserved, EF hand	Calcium	1.69	1471	213	446	614	1805	360	754	1038	3050	37.9	64.9	55.6	105.3	1.47	1.62	1.47	0	1.2233	0
Tb927.5.3460	hypothetical protein, conserved, LysM domain (peptidoglycan binding). trypanosoma-specific	Cytoskeleton	1	1902	335	352	941	1420	335	352	941	1420	35.3	30.3	50.4	49	1.43	1.62	1.43	0	1.0308	0
Tb927.10.13780	GSK3-short glycogen synthase kinase 3	Glycans	2	4540	649	555	1810	2244	1298	1110	3620	4488	136.7	95.6	193.9	154.9	1.42	1.62	1.42	0	2.0876	0
Tb927.9.2940	hypothetical protein, conserved	ZUnknown	1		551	726	1519	2926	551	726	1519	2926	58	62.5	81.3	101	1.4	1.62	1.4	0	1.2767	0
Tb927.2.2210	hypothetical protein, conserved	Mito.pathway	1		374	454	1026	1831	374	454	1026	1831	39.4	39.1	54.9	63.2	1.39	1.62	1.39	0	1.5818	0
Tb927.11.2230	carnitine O-acetyltransferase, putative (CAT)	Amino.acids	1	4823	1222	985	3327	3981	1222	985	3327	3981	128.7	84.8	178.2	137.4	1.38	1.62	1.38	0	1.7144	0
Tb927.11.16010	hypothetical protein, conserved	ZUnknown	1	4513	296	414	779	1665	296	414	779	1665	31.2	35.6	41.7	57.5	1.34	1.62	1.34	0	2.353	0
Tb927.2.1560	cyclophilin type peptidyl-prolyl cis-trans isomerase, putative (PPIase)	Chaperone	3.54	775	2202	2376	5778	9606	7795	8411	20454	34005	821.1	724.3	1095.4	1173.7	1.33	1.62	1.33	0	0.5503	0
Tb927.7.190	thimet oligopeptidase, putative (THOP1)	Protease	1	2320	6384	5820	15791	23539	6384	5820	15791	23539	672.5	501.2	845.7	812.5	1.26	1.62	1.26	0	0.5481	0
Tb927.11.12400	hypothetical protein, conserved	ZUnknown	1	4244	273	426	1028	1715	273	426	1028	1715	28.8	36.7	55.1	59.2	1.91	1.61	1.61	0	2.6789	0
Tb927.8.5700	hypothetical protein, conserved	ZUnknown	1	2066	213	363	679	1457	213	363	679	1457	22.4	31.3	36.4	50.3	1.63	1.61	1.61	0	1.835	0
Tb927.10.6240	ras-like small GTPase, putative (TbRHP) spindle formation and mitosis	Cell.cycle	1		720	1192	2392	4778	720	1192	2392	4778	75.8	102.6	128.1	164.9	1.69	1.61	1.61	0	1.7067	0
Tb927.11.1160	Region in Clathrin and VPS, putative	ZUnknown	1		446	738	1502	2967	446	738	1502	2967	47	63.5	80.4	102.4	1.71	1.61	1.61	0	1.043	0
Tb927.3.3080	NEK6 protein kinase	Protein.kinase	1	1986	308	440	946	1767	308	440	946	1767	32.4	37.9	50.7	61	1.56	1.61	1.56	0	1.4901	0
Tb927.3.5530	Tb-292 membrane associated protein	Membrane.protein	1.28	8457	3330	3267	10079	13097	4262	4182	12901	16764	448.9	360.1	690.9	578.6	1.54	1.61	1.54	0	0.5334	0
Tb927.4.1530	hypothetical protein, conserved	ZUnknown	1		565	781	1690	3125	565	781	1690	3125	59.5	67.3	90.5	107.9	1.52	1.61	1.52	0	1.7805	0
Tb927.11.7410	MSP-A, putative	Membrane.protein	1		92	143	266	574	92	143	266	574	9.7	12.3	14.2	19.8	1.46	1.61	1.46	0	2.2294	0
Tb927.7.5500	hypothetical protein, conserved	ZUnknown	1		608	880	1737	3537	608	880	1737	3537	64	75.8	93	122.1	1.45	1.61	1.45	0	1.7544	0
Tb927.8.4880	DNA polymerase alpha catalytic subunit,DNA polymerase I	DNA	1		1403	1555	3986	6241	1403	1555	3986	6241	147.8	133.9	213.5	215.4	1.44	1.61	1.44	0	1.0117	0
Tb927.10.13680	lipase domain protein, putative,hypothetical protein	Lipids	1.8		204	253	567	1015	367	455	1021	1827	38.7	39.2	54.7	63.1	1.41	1.61	1.41	0	2.1627	0
Tb927.9.8620	Clathrin-associated protein	Vesicular.transport	1	3905	294	359	788	1439	294	359	788	1439	31	30.9	42.2	49.7	1.36	1.61	1.36	0	1.2293	0
Tb927.2.4330	paraflagellar rod protein PFR5	Cytoskeleton	1.39		639	683	1634	2750	888	949	2271	3823	93.5	81.7	121.6	132	1.3	1.61	1.3	0	1.0772	0
Tb927.11.290	phosphatase and tensin homologue, putative	Phosphatase	1		356	338	870	1357	356	338	870	1357	37.5	29.1	46.6	46.8	1.24	1.61	1.24	0	1.3809	0
Tb927.10.5090	ESP18 Enriched in surface-labeled proteome	Membrane.protein	1.96	1387	428	320	1019	1289	839	627	1997	2526	88.4	54	106.9	87.2	1.21	1.61	1.21	0	3.361	0
Tb927.11.16990	Mitochondrial LSU-associated, 50S ribosome-binding GTPase	Mito.pathway	1.38	2484	304	651	1226	2590	420	898	1692	3574	44.2	77.3	90.6	123.4	2.05	1.6	1.6	0	1.7185	0
Tb927.7.5340	CARP3	Signalling	1	6553	1003	960	3357	3842	1003	960	3357	3842	105.7	82.7	179.8	132.6	1.7	1.6	1.6	0	1.6906	0
Tb927.10.3110	DNA primase large subunit, putative	DNA	1		336	513	1107	2052	336	513	1107	2052	35.4	44.2	59.3	70.8	1.68	1.6	1.6	0	1.6453	0
Tb927.3.2630	hypothetical protein, conserved	ZUnknown	1	3321	745	1028	2355	4110	745	1028	2355	4110	78.5	88.5	126.1	141.9	1.61	1.6	1.6	0	1.6103	0
Tb927.10.4580	hypothetical protein, conserved	ZUnknown	1	1363	503	743	1594	2961	503	743	1594	2961	53	64	85.4	102.2	1.61	1.6	1.6	0	1.5922	0
Tb927.10.8080	Uncharacterized conserved protein (DUF2042), putative	ZUnknown	1	2379	676	893	2253	3563	676	893	2253	3563	71.2	76.9	120.7	123	1.69	1.6	1.6	0	1.5797	0
Tb927.7.3070	UAA transporter family, putative	ZUnknown	1	2271	173	217	657	866	173	217	657	866	18.2	18.7	35.2	29.9	1.93	1.6	1.6	0	1.4565	0
Tb927.8.2590	BBP60	Cytoskeleton	1		215	335	705	1333	215	335	705	1333	22.6	28.8	37.8	46	1.67	1.6	1.6	0	1.3694	0
Tb927.4.3900	hypothetical protein, conserved	ZUnknown	1	1421	255	450	941	1791	255	450	941	1791	26.9	38.7	50.4	61.8	1.87	1.6	1.6	0	1.2406	0
Tb927.3.3900	carnitine O-palmitoyltransferase II, putative (CPT II)	Lipids	1	3924	1366	1523	4421	6068	1366	1523	4421	6068	143.9	131.1	236.8	209.4	1.64	1.6	1.6	0	1.2181	0
Tb927.7.3540	hypothetical protein, conserved	ZUnknown	1	1974	359	538	1248	2140	359	538	1248	2140	37.8	46.3	66.8	73.9	1.77	1.6	1.6	0	1.1102	0
Tb927.8.7370	hypothetical protein	ZUnknown	1	1767	506	638	1685	2554	506	638	1685	2554	53.3	54.9	90.2	88.2	1.69	1.6	1.6	0	1.0853	0
Tb927.11.11610	Found in PRP19 pull-down	RNA.processing	1	2024	339	570	1220	2275	339	570	1220	2275	35.7	49.1	65.3	78.5	1.83	1.6	1.6	0	1.0347	0
Tb927.11.12530	FAZ3 flagellar attachment zone protein	Cytoskeleton	1	3620	1644	2187	5631	8723	1644	2187	5631	8723	173.2	188.3	301.6	301.1	1.74	1.6	1.6	0	0.9807	0
Tb927.7.3780	PAP2 poly(A) polymerase, major PAP, nuclear, associated with MTR4 complex	RNA.processing	1	2435	516	784	1857	3133	516	784	1857	3133	54.4	67.5	99.4	108.1	1.83	1.6	1.6	0	0.8754	0
Tb927.11.6590	aminopeptidase, putative,metallo-peptidase, Clan MF, Family M17	Protease	2	2101	1724	1892	5944	7561	3448	3784	11888	15122	363.2	325.8	636.7	521.9	1.75	1.6	1.6	0	0.4751	0
Tb927.7.4490	exocyst complex component Sec5	Vesicular.transport	2.03	5187	219	357	668	1429	445	725	1356	2901	46.9	62.4	72.6	100.1	1.55	1.6	1.55	0	0.903	0
Tb927.7.1070	KREX1	Mito.RNA	1	2791	729	928	2210	3693	729	928	2210	3693	76.8	79.9	118.4	127.5	1.54	1.6	1.54	0	1.6979	0
Tb927.3.3940	DRBD11	RNA.binding	1.03	6474	1044	1100	3134	4388	1075	1133	3228	4520	113.2	97.6	172.9	156	1.53	1.6	1.53	0	3.4985	0
Tb927.5.2540	Organic solute transport protein 1, putative	ZUnknown	1.86	1539	143	201	422	802	266	374	785	1492	28	32.2	42	51.5	1.5	1.6	1.5	0	1.8986	0
Tb927.5.3170	ribose-phosphate pyrophosphokinase, putative (PRPS5)	PPP	1		1849	1790	5464	7123	1849	1790	5464	7123	194.8	154.1	292.6	245.9	1.5	1.6	1.5	0	1.4842	0
Tb927.9.8540	VCL1 Voltage-gated Chloride channel Like	Vesicular.transport	1		392	542	1152	2169	392	542	1152	2169	41.3	46.7	61.7	74.9	1.49	1.6	1.49	0	2.5224	0
Tb927.7.1770	MCM-BP, binds MCM complex, needed for VSG and EP silencing	RNA.synthesis	1	2161	613	867	1768	3465	613	867	1768	3465	64.6	74.7	94.7	119.6	1.47	1.6	1.47	0	1.5864	0
Tb927.5.670	hypothetical protein, conserved	ZUnknown	1.15		745	968	2124	3855	857	1113	2443	4433	90.3	95.8	130.8	153	1.45	1.6	1.45	0	1.5783	0
Tb927.11.5020	Possible Listerin homologue, maybe implicated in RQC	Ubiquitin.proteasome	1	5647	1730	1912	4870	7635	1730	1912	4870	7635	182.2	164.6	260.8	263.5	1.43	1.6	1.43	0	1.3721	0
Tb927.5.3240	hypothetical protein, conserved	ZUnknown	1		876	1055	2453	4220	876	1055	2453	4220	92.3	90.8	131.4	145.7	1.42	1.6	1.42	0	2.3716	0
Tb927.6.4230	hypothetical protein, conserved	ZUnknown	1		428	826	1182	3305	428	826	1182	3305	45.1	71.1	63.3	114.1	1.4	1.6	1.4	0	1.2296	0
Tb927.11.7690	hypothetical protein	ZUnknown	2.32		249	339	683	1353	578	786	1585	3139	60.9	67.7	84.9	108.3	1.39	1.6	1.39	0	#N/A	0
Tb927.11.830	hypothetical protein, conserved, no yeast or human match	ZUnknown	1	4951	476	587	1282	2340	476	587	1282	2340	50.1	50.5	68.7	80.8	1.37	1.6	1.37	0	1.4464	0
Tb927.8.8160	hypothetical protein, conserved	ZUnknown	1.13	4132	241	341	643	1355	272	385	727	1531	28.7	33.2	38.9	52.8	1.36	1.6	1.36	0	1.3726	0
Tb927.3.5250	ZC3H8	RNA.binding	1		825	905	2191	3603	825	905	2191	3603	86.9	77.9	117.3	124.4	1.35	1.6	1.35	0	1.7836	0
Tb927.7.5630	hypothetical protein, conserved	ZUnknown	1.13		347	440	903	1753	392	497	1020	1981	41.3	42.8	54.6	68.4	1.32	1.6	1.32	0	1.7459	0
Tb927.9.1340	TbNup92 Basket, TbMlp2	Nuclear.transport	1	2593	693	823	1749	3285	693	823	1749	3285	73	70.9	93.7	113.4	1.28	1.6	1.28	0	0.4298	0
Tb927.11.7820	endonuclease/exonuclease/phosphatase, putative	DNA	1		677	692	1693	2756	677	692	1693	2756	71.3	59.6	90.7	95.1	1.27	1.6	1.27	0	2.2882	0
Tb927.9.3490	hypothetical protein, conserved	ZUnknown	1		78	84	184	333	78	84	184	333	8.2	7.2	9.9	11.5	1.21	1.6	1.21	0	1.1514	0
Tb927.7.7310	hypothetical protein	ZUnknown	1		151	163	351	648	151	163	351	648	15.9	14	18.8	22.4	1.18	1.6	1.18	0	2.3323	0
Tb927.7.3110	transporter protein, putative	Transporter	1	2470	155	270	633	1071	155	270	633	1071	16.3	23.2	33.9	37	2.08	1.59	1.59	0	2.4438	0
Tb927.8.3180	Protein of unknown function (DUF3250), putative	ZUnknown	1	4683	361	548	1130	2176	361	548	1130	2176	38	47.2	60.5	75.1	1.59	1.59	1.59	0	1.7144	0
Tb927.10.6480	hypothetical protein, conserved, polyprotein-like	ZUnknown	1.75	1546	111	140	357	556	194	245	625	973	20.4	21.1	33.5	33.6	1.64	1.59	1.59	0	1.2009	0
Tb927.3.2750	hypothetical protein, conserved	ZUnknown	1	3178	351	439	1192	1745	351	439	1192	1745	37	37.8	63.8	60.2	1.72	1.59	1.59	0	1.1839	0
Tb927.1.4480	WD repeat and HMG-box DNA-binding protein, putative	ZUnknown	1	5460	582	1043	1891	4138	582	1043	1891	4138	61.3	89.8	101.3	142.8	1.65	1.59	1.59	0	1.118	0
Tb927.3.5180	cofilin/actin depolymerizing factor, putative	Cytoskeleton	1	629	3541	3427	11535	13630	3541	3427	11535	13630	373	295.1	617.7	470.4	1.66	1.59	1.59	0	1.0482	0
Tb927.2.2370	Vps51/Vps67, putative	ZUnknown	1	4792	565	832	1901	3309	565	832	1901	3309	59.5	71.6	101.8	114.2	1.71	1.59	1.59	0	0.9976	0
Tb927.8.1840	Sec7 domain containing protein, putative	ZUnknown	1	7038	1760	2439	6224	9700	1760	2439	6224	9700	185.4	210	333.3	334.8	1.8	1.59	1.59	0	0.9402	0
Tb927.4.590	PQQ-like domain/Protein of unknown function (DUF1620), putative	ZUnknown	1	3047	395	335	1217	1325	395	335	1217	1325	41.6	28.8	65.2	45.7	1.57	1.59	1.57	0	2.3034	0
Tb927.11.14510	hypothetical protein	ZUnknown	1		118	162	363	639	118	162	363	639	12.4	13.9	19.4	22.1	1.56	1.59	1.56	0	1.9738	0
Tb927.8.3310	Elongator-like Protein 3b	Lipids	1.69		313	380	960	1506	529	642	1622	2545	55.7	55.3	86.9	87.8	1.56	1.59	1.56	0	1.0594	0
Tb927.9.9730	FP45	Vesicular.transport	1	2058	514	547	1569	2168	514	547	1569	2168	54.1	47.1	84	74.8	1.55	1.59	1.55	0	1.0761	0
Tb927.10.10350	protein kinase, putative	Protein.kinase	1	3769	385	529	1149	2101	385	529	1149	2101	40.6	45.6	61.5	72.5	1.52	1.59	1.52	0	0.7173	0
Tb927.11.7210	eIF2K1	Protein.kinase	1.55	3955	593	745	1750	2956	919	1155	2713	4582	96.8	99.5	145.3	158.1	1.5	1.59	1.5	0	1.5595	0
Tb927.8.4370	hypothetical protein, conserved, no domains, K-specific	ZUnknown	1		446	611	1312	2419	446	611	1312	2419	47	52.6	70.3	83.5	1.5	1.59	1.5	0	1.4764	0
Tb927.8.8150	C2 domain containing protein, putative	ZUnknown	1	1835	194	264	574	1044	194	264	574	1044	20.4	22.7	30.7	36	1.5	1.59	1.5	0	0.9457	0
Tb927.11.15930	Probable TRAPP subunit 4	Vesicular.transport	1.33		146	191	420	757	194	254	559	1007	20.4	21.9	29.9	34.8	1.47	1.59	1.47	0	1.5845	0
Tb927.11.16690	VCL3 Voltage-gated Chloride channel Like	Vesicular.transport	1	2997	227	303	645	1206	227	303	645	1206	23.9	26.1	34.5	41.6	1.44	1.59	1.44	0	2.3007	0
Tb927.9.4900	condensin subunit 1, putative	Chromatin	1		1090	1442	3078	5723	1090	1442	3078	5723	114.8	124.2	164.8	197.5	1.44	1.59	1.44	0	1.2285	0
Tb927.11.13390	hypothetical protein, conserved	ZUnknown	1	896	254	327	714	1300	254	327	714	1300	26.8	28.2	38.2	44.9	1.43	1.59	1.43	0	1.754	0
Tb927.10.9920	hypothetical protein, conserved	ZUnknown	1	2085	305	393	845	1555	305	393	845	1555	32.1	33.8	45.3	53.7	1.41	1.59	1.41	0	1.3198	0
Tb927.5.3280	BBP135	Cytoskeleton	1		654	747	1764	2958	654	747	1764	2958	68.9	64.3	94.5	102.1	1.37	1.59	1.37	0	1.149	0
Tb927.11.3190	hypothetical protein, conserved, LIS homology & WD40 repeat region matches a human HIV BPR binding protein	ZUnknown	1		1023	1319	2622	5230	1023	1319	2622	5230	107.8	113.6	140.4	180.5	1.3	1.59	1.3	0	#N/A	0
Tb927.9.10340	Polyamine transporter 1 (TbPOT1)	Amino.acid.transport	1	2686	301	441	1087	1741	301	441	1087	1741	31.7	38	58.2	60.1	1.84	1.58	1.58	0	2.6952	0
Tb927.11.15660	hypothetical protein, conserved	ZUnknown	1.57	2013	233	286	836	1130	366	449	1313	1774	38.6	38.7	70.3	61.2	1.83	1.58	1.58	0	2.1546	0
Tb927.8.770	hypothetical protein, conserved	ZUnknown	1	3307	469	925	1558	3653	469	925	1558	3653	49.4	79.7	83.4	126.1	1.69	1.58	1.58	0	2.029	0
Tb927.10.8150	Bromodomain protein BDF1	Chromatin	1	1252	510	910	1754	3597	510	910	1754	3597	53.7	78.4	93.9	124.2	1.75	1.58	1.58	0	1.9825	0
Tb927.5.2860	Protein of unknown function (DUF2453), putative	ZUnknown	1	2228	207	394	729	1546	207	394	729	1546	21.8	33.9	39	53.4	1.79	1.58	1.58	0	1.8939	0
Tb927.11.15890	hypothetical protein, conserved	ZUnknown	1		357	589	1153	2322	357	589	1153	2322	37.6	50.7	61.7	80.1	1.64	1.58	1.58	0	1.8807	0
Tb927.7.2120	hypothetical protein, conserved	ZUnknown	2.07	3684	382	499	1411	1970	791	1033	2921	4078	83.3	89	156.4	140.8	1.88	1.58	1.58	0	1.7838	0
Tb927.8.5130	POMP41	Mito.membrane	1		300	473	992	1867	300	473	992	1867	31.6	40.7	53.1	64.4	1.68	1.58	1.58	0	1.75	0
Tb927.11.10850	hypothetical protein, conserved	ZUnknown	1		330	558	1070	2200	330	558	1070	2200	34.8	48	57.3	75.9	1.65	1.58	1.58	0	1.6848	0
Tb927.5.293b	hypothetical protein	ZUnknown	2.91		15	18	47	71	44	52	137	207	4.6	4.5	7.3	7.1	1.59	1.58	1.58	0	1.4777	0
Tb927.4.2890	hypothetical protein, conserved	ZUnknown	1	2891	545	930	1931	3667	545	930	1931	3667	57.4	80.1	103.4	126.6	1.8	1.58	1.58	0	1.4421	0
Tb927.3.760	hypothetical protein, conserved	ZUnknown	1.27		305	431	952	1697	387	547	1209	2155	40.8	47.1	64.7	74.4	1.59	1.58	1.58	0	1.4084	0
Tb927.10.7240	KKT14 Kinetochore protein	Cell.cycle	1.1	2589	562	784	1743	3086	618	862	1917	3395	65.1	74.2	102.7	117.2	1.58	1.58	1.58	0	1.3804	0
Tb927.9.9740	AMP deaminase, putative	Nucleotides	1	4588	1642	2158	5154	8525	1642	2158	5154	8525	173	185.8	276	294.2	1.6	1.58	1.58	0	1.0421	0
Tb927.9.11140	hypothetical protein, conserved	ZUnknown	1	1579	412	737	1667	2911	412	737	1667	2911	43.4	63.5	89.3	100.5	2.06	1.58	1.58	0	0.824	0
Tb927.6.1900	U3/U14 snoRNA-associated small subunit rRNA processing protein, =yeast Enp1	rRNA.tRNA.process	1	1778	588	960	1901	3775	588	960	1901	3775	61.9	82.7	101.8	130.3	1.64	1.58	1.58	0	0.6626	0
Tb927.3.5020	Flagellar Member 6 (FLAM6)	Cytoskeleton	1		1955	2639	6667	10424	1955	2639	6667	10424	205.9	227.2	357	359.8	1.73	1.58	1.58	0	0.6427	0
Tb927.4.4200	hypothetical protein, conserved	ZUnknown	1	961	289	394	881	1547	289	394	881	1547	30.4	33.9	47.2	53.4	1.55	1.58	1.55	0	1.8978	0
Tb927.8.2830	hypothetical protein, conserved	ZUnknown	1	2891	111	162	333	638	111	162	333	638	11.7	13.9	17.8	22	1.52	1.58	1.52	0	1.1438	0
Tb927.2.4580	UNC119 (unc119)	Cytoskeleton	1	2820	2714	2874	8079	11353	2714	2874	8079	11353	285.9	247.5	432.7	391.9	1.51	1.58	1.51	0	2.2229	0
Tb927.11.7950	kinetoplastid-specific dual specificity phosphatase, putative	Phosphatase	1		383	432	1086	1700	383	432	1086	1700	40.3	37.2	58.2	58.7	1.44	1.58	1.44	0	1.407	0
Tb927.5.3020	hypothetical protein, conserved	ZUnknown	1	1559	299	344	841	1356	299	344	841	1356	31.5	29.6	45	46.8	1.43	1.58	1.43	0	0.7443	0
Tb927.7.4470	translocon-associated protein gamma 4 transmembrane domains	Vesicular.transport	1.32	909	940	703	2585	2773	1241	928	3412	3660	130.7	79.9	182.7	126.3	1.4	1.58	1.4	0	1.8201	0
Tb927.8.3050	Chitobiase/beta-hexosaminidase C-terminal domain containing protein, putative	ZUnknown	1		261	356	710	1403	261	356	710	1403	27.5	30.7	38	48.4	1.38	1.58	1.38	0	2.2612	0
Tb927.7.1310	hypothetical protein, conserved	ZUnknown	1		1890	2102	5080	8301	1890	2102	5080	8301	199.1	181	272.1	286.5	1.37	1.58	1.37	0	1.0378	0
Tb927.9.9160	hypothetical protein, conserved	ZUnknown	1	2672	298	430	796	1692	298	430	796	1692	31.4	37	42.6	58.4	1.36	1.58	1.36	0	1.7667	0
Tb927.7.1690	silent information regulator 2 (SIR2RP1)	Chromatin	1		329	508	879	1997	329	508	879	1997	34.7	43.7	47.1	68.9	1.36	1.58	1.36	0	1.6131	0
Tb927.11.6550	PUF nine target 1 (PNT1)	Cell.cycle	1	2494	1354	2329	3556	9156	1354	2329	3556	9156	142.6	200.6	190.4	316	1.34	1.58	1.34	0	1.3604	0
Tb927.11.15400	synaptobrevin, putative	ZUnknown	1.29		507	610	1314	2405	654	787	1695	3102	68.9	67.8	90.8	107.1	1.32	1.58	1.32	0	1.2667	0
Tb927.9.7540	calpain-like cysteine peptidase, putative,cysteine peptidase, Clan CA, family C2, putative	Protease	1		805	781	1915	3087	805	781	1915	3087	84.8	67.3	102.6	106.5	1.21	1.58	1.21	0	1.6173	0
Tb927.7.980	hypothetical protein, conserved	ZUnknown	1		553	604	1247	2377	553	604	1247	2377	58.3	52	66.8	82	1.15	1.58	1.15	0	1.8565	0
Tb06.3A7.960	hypothetical protein	ZUnknown	1		183	232	339	917	183	232	339	917	19.3	20	18.2	31.7	0.94	1.58	0.94	0	1.5455	0
Tb927.10.4050	serine palmitoyltransferase, putative	Lipids	1.64	5824	276	336	1123	1315	453	551	1842	2157	47.7	47.4	98.6	74.4	2.07	1.57	1.57	0	2.9922	0
Tb927.1.4370	Putative integral membrane protein conserved region (DUF2404), putative	ZUnknown	1	2839	548	1063	1745	4176	548	1063	1745	4176	57.7	91.5	93.5	144.1	1.62	1.57	1.57	0	2.962	0
Tb927.8.7190	hypothetical protein	ZUnknown	1	2187	185	222	621	865	185	222	621	865	19.5	19.1	33.3	29.9	1.71	1.57	1.57	0	1.9758	0
Tb927.3.4550	KRIPP6/TbPPR6 Kinetoplast ribosomal PPR-repeat containing protein	Mito.translation	1		338	524	1051	2048	338	524	1051	2048	35.6	45.1	56.3	70.7	1.58	1.57	1.57	0	1.7558	0
Tb927.10.13350	hypothetical protein, conserved	ZUnknown	1	3996	513	752	1660	2940	513	752	1660	2940	54	64.8	88.9	101.5	1.65	1.57	1.57	0	1.5915	0
Tb927.8.4510	nucleoside diphosphate kinase, putative	ZUnknown	1	2897	358	487	1148	1901	358	487	1148	1901	37.7	41.9	61.5	65.6	1.63	1.57	1.57	0	1.4839	0
Tb927.11.2150	hypothetical protein, conserved	ZUnknown	1	2549	336	564	1076	2208	336	564	1076	2208	35.4	48.6	57.6	76.2	1.63	1.57	1.57	0	1.4783	0
Tb927.10.250	hypothetical protein, conserved	ZUnknown	1		290	421	918	1642	290	421	918	1642	30.5	36.3	49.2	56.7	1.61	1.57	1.57	0	1.4386	0
Tb927.1.4050	ser/thr protein phosphatase with EF-Hand domains (PPEF)	Protein.phosphatase	1		694	1278	2644	5009	694	1278	2644	5009	73.1	110	141.6	172.9	1.94	1.57	1.57	0	1.3688	0
Tb927.6.4770	MKT1	RNA.degradation	1		3102	4543	10270	17736	3102	4543	10270	17736	326.8	391.2	550	612.2	1.68	1.57	1.57	0	1.106	0
Tb927.8.4410	ARP2/3 complex subunit, putative	Cytoskeleton	1	1672	91	161	294	632	91	161	294	632	9.6	13.9	15.7	21.8	1.64	1.57	1.57	0	1.0757	0
Tb927.3.1800	hypothetical protein, conserved,linked to nifurtimox efficacy and potential resistance, Arg-rich domain at C-terminus	ZUnknown	1	4944	906	1283	2966	5042	906	1283	2966	5042	95.4	110.5	158.8	174	1.66	1.57	1.57	0	0.9479	0
Tb927.11.11650	Component of motile flagella 64	Cytoskeleton	1		324	444	1031	1739	324	444	1031	1739	34.1	38.2	55.2	60	1.62	1.57	1.57	0	0.9064	0
Tb927.11.7180	MORN repeat, putative	ZUnknown	1	2113	379	514	1326	2013	379	514	1326	2013	39.9	44.3	71	69.5	1.78	1.57	1.57	0	0.8464	0
Tb927.10.1890	calpain, putative,cysteine peptidase, Clan CA, family C2, putative	Protease	1	5360	1091	1577	3803	6176	1091	1577	3803	6176	114.9	135.8	203.7	213.2	1.77	1.57	1.57	0	0.8009	0
Tb927.10.11080	paraflagellar rod protein,I17 antigen	Cytoskeleton	6.21	8285	641	462	2210	1809	3981	2869	13724	11234	419.3	247	735	387.7	1.75	1.57	1.57	0	0.5076	0
Tb927.11.14940	hypothetical protein, conserved	ZUnknown	1	1900	365	538	1030	2103	365	538	1030	2103	38.4	46.3	55.2	72.6	1.44	1.57	1.44	0	1.9619	0
Tb927.11.9120	SNF2 family N-terminal domain/Ring finger domain containing protein, putative	ZUnknown	1.12	3377	1135	282	3158	1102	1271	316	3537	1234	133.9	27.2	189.4	42.6	1.41	1.57	1.41	0	1.6421	0
Tb927.11.2530	Mitochondrial SSU ribosomal protein, putative	Mito.RNA	1		1248	1181	3447	4632	1248	1181	3447	4632	131.5	101.7	184.6	159.9	1.4	1.57	1.4	0	1.5994	0
Tb927.11.9870	TelAP1 telomere protein	DNA	1		161	239	432	937	161	239	432	937	17	20.6	23.1	32.3	1.36	1.57	1.36	0	1.1929	0
Tb927.4.2550	hypothetical protein, conserved	ZUnknown	1	1202	642	657	1495	2571	642	657	1495	2571	67.6	56.6	80.1	88.7	1.18	1.57	1.18	0	1.4197	0
Tb927.6.5090	hypothetical protein, conserved	ZUnknown	1	4536	702	913	1523	3572	702	913	1523	3572	73.9	78.6	81.6	123.3	1.1	1.57	1.1	0	3.3694	0
Tb927.9.4810	hypothetical protein, conserved	ZUnknown	1		269	408	854	1589	269	408	854	1589	28.3	35.1	45.7	54.8	1.61	1.56	1.56	0	1.5665	0
Tb927.11.1290	hypothetical protein, conserved	Mito.pathway	1		416	665	1505	2585	416	665	1505	2585	43.8	57.3	80.6	89.2	1.84	1.56	1.56	0	1.5659	0
Tb927.10.5580	hypothetical protein, conserved	ZUnknown	1	1792	308	496	1118	1925	308	496	1118	1925	32.4	42.7	59.9	66.4	1.85	1.56	1.56	0	1.4473	0
Tb927.6.1150	hypothetical protein	ZUnknown	1		337	577	1113	2240	337	577	1113	2240	35.5	49.7	59.6	77.3	1.68	1.56	1.56	0	1.42	0
Tb927.9.8370	hypothetical protein, conserved	ZUnknown	1		259	325	909	1269	259	325	909	1269	27.3	28	48.7	43.8	1.78	1.56	1.56	0	1.3021	0
Tb927.3.1840	3-oxo-5-alpha-steroid 4-dehydrogenase, putative	Sterols	1	1373	2076	1804	6771	7003	2076	1804	6771	7003	218.7	155.3	362.6	241.7	1.66	1.56	1.56	0	1.2145	0
Tb927.8.4210	BBP46	Cytoskeleton	1	5011	861	1144	2952	4455	861	1144	2952	4455	90.7	98.5	158.1	153.8	1.74	1.56	1.56	0	1.2021	0
Tb927.6.2790	L-threonine 3-dehydrogenase, putative	Mito.pathway	1	1998	5991	7119	21313	27732	5991	7119	21313	27732	631.1	613	1141.4	957.2	1.81	1.56	1.56	0	1.0917	0
Tb927.8.1710	protein phosphatase 2A, regulatory subunit B, putative,phosphotyrosyl phosphate activator protein, putative	Protein.phosphatase	1	2070	735	884	2274	3441	735	884	2274	3441	77.4	76.1	121.8	118.8	1.57	1.56	1.56	0	0.9186	0
Tb927.11.550	SCD6	RNA.degradation	1	3329	1771	2170	5904	8439	1771	2170	5904	8439	186.5	186.9	316.2	291.3	1.7	1.56	1.56	0	0.642	0
Tb927.4.2640	In MCM-BP TAP	RNA.synthesis	1		729	912	2219	3549	729	912	2219	3549	76.8	78.5	118.8	122.5	1.55	1.56	1.55	0	0.7433	0
Tb927.4.4490	multidrug resistance protein E,p-glycoprotein (MRPE)	Transporter	1.03	7624	666	856	2007	3337	686	882	2067	3437	72.3	75.9	110.7	118.6	1.53	1.56	1.53	0	1.9247	0
Tb927.8.3680	KKT4 kinetochore protein	Cell.cycle	1		357	566	1073	2209	357	566	1073	2209	37.6	48.7	57.5	76.2	1.53	1.56	1.53	0	1.1354	0
Tb927.11.15690	U5 snRNP-associated 102 kDa protein,U5-102K putative	RNA.processing	1.09		454	638	1353	2475	495	695	1475	2698	52.1	59.8	79	93.1	1.52	1.56	1.52	0	1.3233	0
Tb927.9.6710	flavoprotein monooxygenase, putative	Mito.pathway	1		440	720	1306	2799	440	720	1306	2799	46.3	62	69.9	96.6	1.51	1.56	1.51	0	1.9496	0
Tb927.5.3600	ATP-dependent DEAD/H RNA helicase, putative Prp5, splicing?	RNA.processing	1	3399	360	459	1049	1788	360	459	1049	1788	37.9	39.5	56.2	61.7	1.48	1.56	1.48	0	#N/A	0
Tb927.11.2590	hypothetical protein, conserved, no known domains	ZUnknown	1	4421	739	1006	2058	3913	739	1006	2058	3913	77.8	86.6	110.2	135.1	1.42	1.56	1.42	0	1.6052	0
Tb927.10.6110	hypothetical protein, conserved	ZUnknown	1.94		254	366	689	1428	493	710	1337	2770	51.9	61.1	71.6	95.6	1.38	1.56	1.38	0	1.1253	0
Tb927.5.3760	SPO11 meiotic recombination protein	DNA	1	2162	201	241	543	937	201	241	543	937	21.2	20.8	29.1	32.3	1.37	1.56	1.37	0	3.0112	0
Tb927.11.16920	VEX1	RNA.synthesis	1.54	4322	372	393	869	1533	573	605	1338	2361	60.4	52.1	71.7	81.5	1.19	1.56	1.19	0	1.6535	0
Tb927.8.7280	emp24/gp25L/p24 family/GOLD, putative	Vesicular.transport	1	1309	80	117	308	454	80	117	308	454	8.4	10.1	16.5	15.7	1.96	1.55	1.55	0	2.1426	0
Tb927.10.9890	hypothetical protein, conserved, no domains	ZUnknown	1.31	3678	757	1008	2330	3903	992	1320	3052	5113	104.5	113.7	163.4	176.5	1.56	1.55	1.55	0	2.1398	0
Tb927.10.15670	hypothetical protein, conserved	ZUnknown	2.01	2922	236	391	862	1516	474	786	1733	3047	49.9	67.7	92.8	105.2	1.86	1.55	1.55	0	2.0259	0
Tb927.6.1610	ribosomal RNA adenine dimethylase family protein, =yeast Dim1	rRNA.tRNA.process	1	1400	401	793	1223	3075	401	793	1223	3075	42.2	68.3	65.5	106.1	1.55	1.55	1.55	0	1.7189	0
Tb927.9.7670	hypothetical protein, conserved, no clear matches	ZUnknown	1	1896	911	1045	2957	4055	911	1045	2957	4055	96	90	158.4	140	1.65	1.55	1.55	0	1.2239	0
Tb927.11.5270	ubiquitin carboxyl-terminal hydrolase, Clan CA cysteine peptidase, family C12, putative	Ubiquitin.proteasome	1		726	870	2310	3372	726	870	2310	3372	76.5	74.9	123.7	116.4	1.62	1.55	1.55	0	1.0972	0
Tb927.7.2300	TbNup132 Outer ring	Nuclear.transport	1	4423	1141	1650	3771	6394	1141	1650	3771	6394	120.2	142.1	202	220.7	1.68	1.55	1.55	0	1.0767	0
Tb927.6.2250	RAC serine-threonine kinase	Protein.kinase	1	2876	349	613	1134	2379	349	613	1134	2379	36.8	52.8	60.7	82.1	1.65	1.55	1.55	0	0.9758	0
Tb927.11.4910	predicted ankyrin repeat family protein	ZUnknown	1.06	2663	1365	1656	4386	6419	1447	1755	4649	6804	152.4	151.1	249	234.8	1.63	1.55	1.55	0	0.9101	0
Tb927.3.5490	flagellar transport protein, putative (PIFTB2)	Cytoskeleton	1	3002	1228	1509	3784	5816	1228	1509	3784	5816	129.4	129.9	202.6	200.7	1.57	1.55	1.55	0	0.7256	0
Tb927.11.11340	gamma-tubulin complex subunit GCP3	Cytoskeleton	1.25	2897	449	581	1338	2250	561	726	1673	2813	59.1	62.5	89.6	97.1	1.52	1.55	1.52	0	1.2831	0
Tb927.10.980	RNA polymerase III transcription factor (TF)IIIC subunit, putative	ZUnknown	1.62		202	347	596	1338	327	562	966	2168	34.4	48.4	51.7	74.8	1.5	1.55	1.5	0	1.8881	0
Tb927.10.4220	hypothetical protein, conserved	ZUnknown	1	1000	619	697	1792	2690	619	697	1792	2690	65.2	60	96	92.8	1.47	1.55	1.47	0	2.0265	0
Tb927.11.5500	KRIPP1 mitochondrial RNA binding protein 1 KRIPP1 (PPR)	Mito.RNA	1	2893	1509	1323	4291	5130	1509	1323	4291	5130	159	113.9	229.8	177.1	1.45	1.55	1.45	0	1.4269	0
Tb927.6.3580	RECQ1 ATP-dependent DEAD/H DNA helicase	DNA	1	3016	649	1183	1833	4575	649	1183	1833	4575	68.4	101.9	98.2	157.9	1.44	1.55	1.44	0	2.2945	0
Tb927.9.13510	PARN-3	RNA.degradation	1.84		471	601	1337	2326	867	1106	2460	4280	91.3	95.2	131.7	147.7	1.44	1.55	1.44	0	1.2501	0
Tb927.9.6450	PEX16, putative	Glycosome	1	1882	720	760	2001	2932	720	760	2001	2932	75.8	65.4	107.2	101.2	1.41	1.55	1.41	0	1.6139	0
Tb927.10.9100	hypothetical protein, conserved	ZUnknown	1.93	2313	340	433	930	1671	656	836	1795	3225	69.1	72	96.1	111.3	1.39	1.55	1.39	0	1.8632	0
Tb927.8.6600	SAM35, putative	Mito.membrane	1		229	237	624	916	229	237	624	916	24.1	20.4	33.4	31.6	1.39	1.55	1.39	0	1.7173	0
Tb927.10.15530	ABC transport system ATP-binding protein, putative	Transporter	1.73	2443	609	602	1670	2320	1054	1041	2889	4014	111	89.6	154.7	138.5	1.39	1.55	1.39	0	0.7098	0
Tb927.5.2710	hypothetical protein, conserved	ZUnknown	1		275	338	734	1303	275	338	734	1303	29	29.1	39.3	45	1.36	1.55	1.36	0	1.1738	0
Tb927.5.4010	ESP4 Enriched in surface-labeled proteome	Membrane.protein	1		277	159	728	614	277	159	728	614	29.2	13.7	39	21.2	1.34	1.55	1.34	0	1.6363	0
Tb927.4.3390	tuzin, putative	Cytoskeleton	1	2428	171	471	451	1829	171	471	451	1829	18	40.6	24.2	63.1	1.34	1.55	1.34	0	1.5585	0
Tb927.11.10650	adaptin complex AP3 beta subunit AP3B	Vesicular.transport	1	3334	825	1094	2155	4234	825	1094	2155	4234	86.9	94.2	115.4	146.1	1.33	1.55	1.33	0	1.1722	0
Tb927.6.5020	CYC7, CYC2-like cyclin	Cell.cycle	1	2963	512	642	1303	2481	512	642	1303	2481	53.9	55.3	69.8	85.6	1.29	1.55	1.29	0	3.6409	0
Tb927.6.1430	hypothetical protein, conserved	ZUnknown	1		615	951	1537	3667	615	951	1537	3667	64.8	81.9	82.3	126.6	1.27	1.55	1.27	0	0.6758	0
Tb927.4.1870	kinetoplastid-specific phospho-protein phosphatase, putative	Protein.phosphatase	1	4276	463	542	1015	2103	463	542	1015	2103	48.8	46.7	54.4	72.6	1.11	1.55	1.11	0	2.0918	0
Tb927.11.5750	SUMO-interacting motif protein TZP103.8, conserved	Cytoskeleton	1	3647	299	310	649	1202	299	310	649	1202	31.5	26.7	34.8	41.5	1.1	1.55	1.1	0	0.9351	0
Tb927.10.3680	hypothetical protein, conserved	ZUnknown	1.27	3032	614	673	1283	2606	780	855	1629	3310	82.2	73.6	87.2	114.2	1.06	1.55	1.06	0	1.9082	0
Tb927.3.1200	hypothetical protein, conserved	ZUnknown	1	4154	203	301	662	1155	203	301	662	1155	21.4	25.9	35.5	39.9	1.66	1.54	1.54	0	#N/A	0
Tb927.11.4560	hypothetical protein, conserved	ZUnknown	1		189	371	738	1423	189	371	738	1423	19.9	31.9	39.5	49.1	1.98	1.54	1.54	0	2.2384	0
Tb927.6.1740	Sad1 / UNC-like C-terminal, putative	ZUnknown	1		216	339	667	1307	216	339	667	1307	22.8	29.2	35.7	45.1	1.57	1.54	1.54	0	2.0373	0
Tb927.9.2580	deoxyhypusine hydroxylase, putative	Translation	1	1717	610	834	2015	3209	610	834	2015	3209	64.3	71.8	107.9	110.8	1.68	1.54	1.54	0	2.0255	0
Tb927.4.5040	dihydrolipoamide dehydrogenase, putative	Enzyme	1.03	2619	353	522	1329	2008	364	538	1369	2068	38.3	46.3	73.3	71.4	1.91	1.54	1.54	0	1.8027	0
Tb927.10.12340	hypothetical protein, conserved	ZUnknown	1.76	2845	79	177	311	682	139	312	547	1200	14.6	26.9	29.3	41.4	2.01	1.54	1.54	0	1.6475	0
Tb927.10.4520	fructose- 2,6- bisphosphatase-like protein	Glucose.glycerol	1.06		546	822	1812	3155	579	871	1921	3344	61	75	102.9	115.4	1.69	1.54	1.54	0	1.5136	0
Tb927.7.3610	hypothetical protein, conserved	ZUnknown	1	1630	766	1282	2326	4929	766	1282	2326	4929	80.7	110.4	124.6	170.1	1.54	1.54	1.54	0	1.2576	0
Tb927.10.11650	hypothetical protein, conserved	ZUnknown	2.12	2321	122	182	427	697	259	386	905	1478	27.3	33.2	48.5	51	1.78	1.54	1.54	0	1.1569	0
Tb927.11.15610	hypothetical protein, conserved	ZUnknown	1	4168	273	429	833	1646	273	429	833	1646	28.8	36.9	44.6	56.8	1.55	1.54	1.54	0	1.115	0
Tb927.8.1090	NPAPL or ncPAP1	rRNA.tRNA.process	1	3435	437	624	1416	2392	437	624	1416	2392	46	53.7	75.8	82.6	1.65	1.54	1.54	0	1.0299	0
Tb927.6.2210	hypothetical protein, conserved, copurifies with ZC3H32 and 4EIP	ZUnknown	1		1251	2204	4025	8477	1251	2204	4025	8477	131.8	189.8	215.6	292.6	1.64	1.54	1.54	0	1.0025	0
Tb927.10.8780	AAA domain containing protein, putative	Cytoskeleton	1		1806	2161	5698	8326	1806	2161	5698	8326	190.2	186.1	305.2	287.4	1.6	1.54	1.54	0	0.6502	0
Tb927.11.5430	DNA repair and recombination protein RAD54, putative	DNA	1	3443	620	854	1858	3274	620	854	1858	3274	65.3	73.5	99.5	113	1.52	1.54	1.52	0	1.3115	0
Tb927.10.7790	ubiquitin fusion degradation protein, Ufd1	Ubiquitin.proteasome	1	1235	1003	900	2970	3465	1003	900	2970	3465	105.7	77.5	159.1	119.6	1.51	1.54	1.51	0	0.8476	0
Tb927.8.1070	hypothetical protein, conserved, no domains	ZUnknown	1	2933	343	569	1014	2185	343	569	1014	2185	36.1	49	54.3	75.4	1.5	1.54	1.5	0	1.6075	0
Tb927.10.2610	Domain of unknown function (DUF1935), putative	ZUnknown	1.91	2795	275	225	808	866	525	430	1543	1654	55.3	37	82.6	57.1	1.49	1.54	1.49	0	1.2887	0
Tb927.5.3430	SUMO-activating enzyme e1 UBA2	Ubiquitin.proteasome	1	2936	483	699	1370	2696	483	699	1370	2696	50.9	60.2	73.4	93.1	1.44	1.54	1.44	0	1.281	0
Tb927.9.10190	hypothetical protein, conserved	ZUnknown	1		578	824	1625	3170	578	824	1625	3170	60.9	71	87	109.4	1.43	1.54	1.43	0	1.7702	0
Tb927.10.8800	hypothetical protein, conserved	ZUnknown	1		759	937	2133	3604	759	937	2133	3604	79.9	80.7	114.2	124.4	1.43	1.54	1.43	0	1.4505	0
Tb927.3.910	gamma-tubulin	Cytoskeleton	1		390	530	1080	2030	390	530	1080	2030	41.1	45.6	57.8	70.1	1.41	1.54	1.41	0	1.1561	0
Tb927.2.1800	DNA polymerase delta catalytic subunit, POLD1	DNA	1	3909	1725	2349	4756	9013	1725	2349	4756	9013	181.7	202.3	254.7	311.1	1.4	1.54	1.4	0	1.0692	0
Tb927.10.2900	importin beta-1 subunit, putative	Nuclear.transport	1.5	4834	413	480	1127	1839	620	720	1691	2759	65.3	62	90.6	95.2	1.39	1.54	1.39	0	0.9266	0
Tb927.11.9380	hypothetical protein	ZUnknown	1		37	48	101	182	37	48	101	182	3.9	4.1	5.4	6.3	1.38	1.54	1.38	0	1.6364	0
Tb927.10.8850	A distinct subfamily of CDD/CDA-like deaminases, putative	ZUnknown	1		870	984	2354	3791	870	984	2354	3791	91.6	84.7	126.1	130.8	1.38	1.54	1.38	0	1.3198	0
Tb927.10.9040	hypothetical protein, conserved	ZUnknown	1.47	4913	385	619	1028	2375	566	910	1511	3491	59.6	78.4	80.9	120.5	1.36	1.54	1.36	0	1.446	0
Tb927.1.1050	Metallo-dependent phosphatase-like domain-containing protein (ESP25)	Vesicular.transport	1.48		291	379	771	1461	431	561	1141	2162	45.4	48.3	61.1	74.6	1.35	1.54	1.35	0	2.5182	0
Tb927.10.9850	amino acid transporter, putative	Amino.acid.transport	1.4	2219	145	170	383	653	203	238	536	914	21.4	20.5	28.7	31.5	1.34	1.54	1.34	0	2.1894	0
Tb927.10.12310	helicase-like protein	DNA	1		1172	1551	3044	5967	1172	1551	3044	5967	123.5	133.6	163	206	1.32	1.54	1.32	0	2.366	0
Tb927.7.4830	Kinesin-12	Cytoskeleton	2.08		137	240	355	922	285	499	738	1918	30	43	39.5	66.2	1.32	1.54	1.32	0	1.992	0
Tb927.3.5440	SNF2 DNA repair protein, putative	DNA	1		1560	1658	3866	6378	1560	1658	3866	6378	164.3	142.8	207	220.1	1.26	1.54	1.26	0	1.346	0
Tb927.7.3760	phosphatidylserine synthase, putative	Lipids	1	2808	581	563	1413	2171	581	563	1413	2171	61.2	48.5	75.7	74.9	1.24	1.54	1.24	0	2.5579	0
Tb927.7.4340	Protein of unknown function (DUF1253), putative	ZUnknown	1		757	647	1842	2484	757	647	1842	2484	79.7	55.7	98.6	85.7	1.24	1.54	1.24	0	1.1518	0
Tb927.6.3030	hypothetical protein, conserved	ZUnknown	1		487	863	1184	3319	487	863	1184	3319	51.3	74.3	63.4	114.6	1.24	1.54	1.24	0	1.0474	0
Tb927.8.4570	Zinc finger, C3HC4 type (RING finger), putative	Zinc.finger	1	1779	255	286	542	1095	255	286	542	1095	26.9	24.6	29	37.8	1.08	1.54	1.08	0	0.858	0
Tb927.6.4100	hypothetical protein, conserved, resemblance to myosin	ZUnknown	1	2800	332	419	693	1610	332	419	693	1610	35	36.1	37.1	55.6	1.06	1.54	1.06	0	0.8573	0
Tb927.2.950	paraflagellar rod protein PFC13	Cytoskeleton	17.69	6139	1167	494	2062	1900	20644	8739	36477	33611	2174.5	752.5	1953.5	1160.1	0.9	1.54	0.9	0	2.5118	0
Tb927.11.6950	hypothetical protein	ZUnknown	1		218	339	669	1299	218	339	669	1299	23	29.2	35.8	44.8	1.56	1.53	1.53	0	#N/A	0
Tb927.1.1140	Transmembrane protein 231, putative	ZUnknown	1.96	1398	148	176	453	673	290	345	888	1319	30.5	29.7	47.6	45.5	1.56	1.53	1.53	0	2.4506	0
Tb927.9.15080	hypothetical protein, conserved	ZUnknown	1	853	141	196	429	751	141	196	429	751	14.9	16.9	23	25.9	1.54	1.53	1.53	0	2.0669	0
Tb927.10.1340	hypothetical protein, conserved	ZUnknown	1	2069	336	558	1132	2124	336	558	1132	2124	35.4	48	60.6	73.3	1.71	1.53	1.53	0	1.8431	0
Tb927.11.12350	DNA photolyase, putative	DNA	1	2928	244	307	746	1172	244	307	746	1172	25.7	26.4	40	40.5	1.55	1.53	1.53	0	1.687	0
Tb927.5.3640	Mitchondrial SSU ribosomal protein	Mito.translation	2.16	1270	212	298	659	1135	458	644	1423	2452	48.2	55.5	76.2	84.6	1.58	1.53	1.53	0	1.4349	0
Tb927.7.3950	RNA-editing 3' terminal uridylyl transferase 1,KRET1 (KRET1)	Mito.RNA	1	3295	648	1122	2160	4291	648	1122	2160	4291	68.3	96.6	115.7	148.1	1.7	1.53	1.53	0	1.2367	0
Tb927.10.14560	TPR repeat, putative	ZUnknown	1.77	3462	578	750	1821	2855	1023	1328	3223	5053	107.8	114.4	172.6	174.4	1.6	1.53	1.53	0	1.0587	0
Tb927.7.6980	U2 splicing factor putative, SF3b(SAP)130	RNA.processing	1	6473	1897	3244	6510	12420	1897	3244	6510	12420	199.8	279.3	348.6	428.7	1.74	1.53	1.53	0	1.0465	0
Tb927.10.15570	transcription factor IIa, putative (TFIIA-1)	RNA.synthesis	1.4		114	209	351	799	160	293	491	1119	16.9	25.2	26.3	38.6	1.56	1.53	1.53	0	0.8789	0
Tb927.10.8040	adaptin complex AP1 beta subunit (BAD1)	Vesicular.transport	1	2541	1017	1367	3643	5212	1017	1367	3643	5212	107.1	117.7	195.1	179.9	1.82	1.53	1.53	0	0.8129	0
Tb927.11.16090	outer dynein arm docking complex, DC2/ODA1/CCDC114	Cytoskeleton	1	3329	791	920	2418	3517	791	920	2418	3517	83.3	79.2	129.5	121.4	1.55	1.53	1.53	0	0.7678	0
Tb927.10.1530	hypothetical protein, conserved	ZUnknown	1		289	458	848	1749	289	458	848	1749	30.4	39.4	45.4	60.4	1.49	1.53	1.49	0	1.2742	0
Tb927.10.8760	hypothetical protein, conserved	ZUnknown	1.98		128	215	370	820	253	426	733	1624	26.6	36.7	39.3	56.1	1.48	1.53	1.48	0	3.2407	0
Tb927.5.1990	hypothetical protein, conserved, poly(Q) tracts	ZUnknown	1	6478	831	681	2280	2601	831	681	2280	2601	87.5	58.6	122.1	89.8	1.4	1.53	1.4	0	#N/A	0
Tb927.11.16530	hypothetical protein, conserved	Mito.pathway	1	3628	469	660	1293	2523	469	660	1293	2523	49.4	56.8	69.2	87.1	1.4	1.53	1.4	0	2.3134	0
Tb927.7.5470	POMP36	Mito.membrane	1.62	2477	302	382	834	1461	489	619	1351	2367	51.5	53.3	72.4	81.7	1.4	1.53	1.4	0	1.7889	0
Tb927.3.2710	6-phosphofructo-2-kinase/fructose-2,6-bisphosphatase	Glucose.glycerol	1	4534	505	701	1345	2676	505	701	1345	2676	53.2	60.4	72	92.4	1.35	1.53	1.35	0	1.0709	0
Tb927.6.2800	hypothetical protein, conserved	ZUnknown	1		342	605	861	2306	342	605	861	2306	36	52.1	46.1	79.6	1.28	1.53	1.28	0	1.0766	0
Tb927.10.1710	DNA polymerase eta, putative	DNA	1	1612	388	520	947	1990	388	520	947	1990	40.9	44.8	50.7	68.7	1.24	1.53	1.24	0	1.5947	0
Tb927.6.2530	hypothetical protein	ZUnknown	1		689	936	1401	3579	689	936	1401	3579	72.6	80.6	75	123.5	1.03	1.53	1.03	0	2.0816	0
Tb927.11.7400	hypothetical protein, conserved	ZUnknown	1	4213	391	663	1332	2515	391	663	1332	2515	41.2	57.1	71.3	86.8	1.73	1.52	1.52	0	2.1301	0
Tb927.10.11040	hypothetical protein, conserved	ZUnknown	1	2768	263	427	863	1622	263	427	863	1622	27.7	36.8	46.2	56	1.67	1.52	1.52	0	2.119	0
Tb927.11.12490	hypothetical protein, conserved	ZUnknown	1		418	588	1388	2233	418	588	1388	2233	44	50.6	74.3	77.1	1.69	1.52	1.52	0	2.0341	0
Tb927.10.7700	ABC transporter, putative	Transporter	1	2127	1482	1836	4775	6972	1482	1836	4775	6972	156.1	158.1	255.7	240.6	1.64	1.52	1.52	0	2.0231	0
Tb927.11.5870	hypothetical protein, conserved	ZUnknown	1	3699	196	312	605	1181	196	312	605	1181	20.6	26.9	32.4	40.8	1.57	1.52	1.52	0	1.8294	0
Tb927.10.11760	PUF6	RNA.binding	1	6453	2674	3217	8794	12222	2674	3217	8794	12222	281.7	277	471	421.8	1.67	1.52	1.52	0	1.7288	0
Tb927.1.4400	hypothetical protein, conserved	ZUnknown	1	1110	200	455	641	1731	200	455	641	1731	21.1	39.2	34.3	59.7	1.63	1.52	1.52	0	1.6045	0
Tb927.11.12520	hypothetical protein, conserved	ZUnknown	1		347	486	1239	1840	347	486	1239	1840	36.6	41.8	66.4	63.5	1.82	1.52	1.52	0	1.4625	0
Tb927.8.4620	small GTP-binding protein Rab7, putative	Vesicular.transport	1	944	363	457	1126	1734	363	457	1126	1734	38.2	39.4	60.3	59.8	1.58	1.52	1.52	0	1.406	0
Tb927.5.620	invariant surface glycoprotein, putative	ZUnknown	1.16	3056	50	77	168	293	58	89	195	340	6.1	7.7	10.4	11.7	1.7	1.52	1.52	0	1.3624	0
Tb927.10.9910	PSP1 C-terminal conserved region, putative	ZUnknown	1	2526	462	699	1488	2647	462	699	1488	2647	48.7	60.2	79.7	91.4	1.64	1.52	1.52	0	1.2742	0
Tb927.7.7250	Ankyrin repeats (3 copies), putative	ZUnknown	1	4849	985	1801	3518	6854	985	1801	3518	6854	103.8	155.1	188.4	236.6	1.82	1.52	1.52	0	1.2686	0
Tb927.7.1460	hypothetical protein, conserved	ZUnknown	1	3159	602	782	1855	2957	602	782	1855	2957	63.4	67.3	99.3	102.1	1.57	1.52	1.52	0	1.1871	0
Tb927.10.8820	SMEE1 hook complex protein	Cytoskeleton	1	3920	884	1116	3041	4240	884	1116	3041	4240	93.1	96.1	162.9	146.3	1.75	1.52	1.52	0	1.0637	0
Tb927.9.10100	Possible histone methyltransferase: 7 SET domains.	Chromatin	1	5339	5683	7692	19526	29208	5683	7692	19526	29208	598.6	662.4	1045.7	1008.1	1.75	1.52	1.52	0	1.0255	0
Tb927.11.14200	CDC34, ubiquitin-conjugating enzyme e2	Ubiquitin.proteasome	1	2167	800	914	2515	3473	800	914	2515	3473	84.3	78.7	134.7	119.9	1.6	1.52	1.52	0	0.9721	0
Tb927.11.16860	mitochondrial RNA binding protein (MRB8620)	Mito.RNA	1	1732	618	814	1809	3095	618	814	1809	3095	65.1	70.1	96.9	106.8	1.49	1.52	1.49	0	1.8678	0
Tb927.4.1880	hypothetical protein, conserved	ZUnknown	1	4363	334	422	975	1601	334	422	975	1601	35.2	36.3	52.2	55.3	1.48	1.52	1.48	0	1.6865	0
Tb927.10.5490	HOP1 homologue, HORMA domain, involved in meiosis	DNA	1		230	295	668	1122	230	295	668	1122	24.2	25.4	35.8	38.7	1.48	1.52	1.48	0	1.3535	0
Tb927.1.2990	PPR2	Mito.translation	1	3175	552	662	1599	2507	552	662	1599	2507	58.1	57	85.6	86.5	1.47	1.52	1.47	0	1.3822	0
Tb927.11.3760	hypothetical protein	ZUnknown	1	2847	279	269	793	1020	279	269	793	1020	29.4	23.2	42.5	35.2	1.45	1.52	1.45	0	1.5551	0
Tb927.7.3560	CFAP44	Cytoskeleton	1	5502	1368	1533	3757	5811	1368	1533	3757	5811	144.1	132	201.2	200.6	1.4	1.52	1.4	0	0.5687	0
Tb927.11.11900	coatomer gamma subunit, (Gamma-COP) COPG	Vesicular.transport	1	3775	1268	1622	3430	6133	1268	1622	3430	6133	133.6	139.7	183.7	211.7	1.38	1.52	1.38	0	0.7935	0
Tb927.10.10370	hypothetical protein, conserved	ZUnknown	1.92	772	618	713	1660	2708	1187	1369	3187	5199	125	117.9	170.7	179.4	1.37	1.52	1.37	0	1.5925	0
Tb927.9.10490	pre-RNA processing PIH1/Nop17, putative	ZUnknown	1		543	630	1395	2394	543	630	1395	2394	57.2	54.2	74.7	82.6	1.31	1.52	1.31	0	0.99	0
Tb927.11.15470	methionyl-tRNA formyltransferase	Mito.pathway	1.97		246	278	598	1057	485	548	1178	2082	51.1	47.2	63.1	71.9	1.23	1.52	1.23	0	1.7258	0
Tb927.11.5880	Mitchondrial LSU ribosomal protein	Mito.translation	1	3036	387	460	897	1739	387	460	897	1739	40.8	39.6	48	60	1.18	1.52	1.18	0	1.2538	0
Tb927.6.1980	LMBR1-like membrane protein, putative	ZUnknown	1	2784	261	407	593	1541	261	407	593	1541	27.5	35	31.8	53.2	1.16	1.52	1.16	0	1.9663	0
Tb927.4.2100	hypothetical protein	ZUnknown	1	1203	35	38	77	145	35	38	77	145	3.7	3.3	4.1	5	1.11	1.52	1.11	0	2.7617	0
Tb927.5.830	TAC65	Cytoskeleton	1	2534	214	369	780	1391	214	369	780	1391	22.5	31.8	41.8	48	1.86	1.51	1.51	0	2.6388	0
Tb927.4.1410	hypothetical protein, conserved	ZUnknown	1		322	559	1123	2100	322	559	1123	2100	33.9	48.1	60.1	72.5	1.77	1.51	1.51	0	1.8092	0
Tb927.10.10180	Miro-like protein, putative	ZUnknown	1	1084	216	365	698	1377	216	365	698	1377	22.8	31.4	37.4	47.5	1.65	1.51	1.51	0	1.6835	0
Tb927.11.10150	Mitchondrial SSU ribosomal protein, Enoyl-CoA hydratase/isomerase family, putative	Mito.translation	1	4003	1086	1357	3447	5115	1086	1357	3447	5115	114.4	116.9	184.6	176.5	1.61	1.51	1.51	0	1.6588	0
Tb927.11.3980	Complex III subunit of cytochrom b/c1 complex alpha-MMP	Mito.e.transport	1	2412	3715	4683	14080	17699	3715	4683	14080	17699	391.3	403.3	754	610.9	1.93	1.51	1.51	0	1.6357	0
Tb927.10.1150	hypothetical protein, conserved	ZUnknown	1.99	3430	161	322	635	1215	320	641	1264	2418	33.7	55.2	67.7	83.5	2.01	1.51	1.51	0	1.5736	0
Tb927.9.3600	Glycosyl transferase family 11, putative	Mito.pathway	1.32	1284	315	384	980	1452	416	507	1294	1917	43.8	43.7	69.3	66.2	1.58	1.51	1.51	0	1.5448	0
Tb927.9.6010	DNA repair protein Rad9, putative (Rad9)	ZUnknown	1		504	775	1543	2924	504	775	1543	2924	53.1	66.7	82.6	100.9	1.56	1.51	1.51	0	1.5036	0
Tb927.11.8090	protein phosphatase 1, putative	Protein.phosphatase	1	4270	542	730	1838	2747	542	730	1838	2747	57.1	62.9	98.4	94.8	1.72	1.51	1.51	0	1.352	0
Tb927.9.6920	hypothetical protein, conserved	Cytoskeleton	1	1701	1169	1341	3805	5044	1169	1341	3805	5044	123.1	115.5	203.8	174.1	1.66	1.51	1.51	0	0.5885	0
Tb927.11.10760	KIN-D kinesin, associated with sub-pellicular microtubules, essential	Cytoskeleton	1	2705	596	809	2130	3052	596	809	2130	3052	62.8	69.7	114.1	105.3	1.82	1.51	1.51	0	0.5875	0
Tb927.10.1170	intraflagellar transport protein IFT172	Cytoskeleton	1.77	6428	818	1060	2737	3986	1448	1876	4844	7055	152.5	161.5	259.4	243.5	1.7	1.51	1.51	0	0.5693	0
Tb927.7.5210	hypothetical protein, conserved, phosphatase domain and DUF	Enzyme	1	3657	1615	2127	4689	7992	1615	2127	4689	7992	170.1	183.2	251.1	275.8	1.48	1.51	1.48	0	0.9433	0
Tb927.4.2680	Zeta toxin, putative	ZUnknown	1	2977	1004	1360	2883	5114	1004	1360	2883	5114	105.8	117.1	154.4	176.5	1.46	1.51	1.46	0	1.5246	0
Tb927.3.2820	TFIIF-stimulated CTD phosphatase, putative	Protein.phosphatase	1	2269	327	437	923	1647	327	437	923	1647	34.4	37.6	49.4	56.8	1.44	1.51	1.44	0	2.3555	0
Tb927.10.9970	hypothetical protein, conserved	Mito.pathway	1	3522	961	1135	2685	4277	961	1135	2685	4277	101.2	97.7	143.8	147.6	1.42	1.51	1.42	0	1.0014	0
Tb927.10.13840	Domain of unknown function (DUF4475), putative	ZUnknown	1	2102	493	619	1366	2337	493	619	1366	2337	51.9	53.3	73.2	80.7	1.41	1.51	1.41	0	1.3351	0
Tb927.4.2630	ATP-dependent DEAD/H RNA helicase, putative Dbp10, ribosome biogenesis?	rRNA.tRNA.process	1	3056	580	561	1607	2118	580	561	1607	2118	61.1	48.3	86.1	73.1	1.41	1.51	1.41	0	0.9913	0
Tb927.9.10950	chaperone DNAj, putative, J43	Chaperone	1	1981	307	358	836	1346	307	358	836	1346	32.3	30.8	44.8	46.5	1.39	1.51	1.39	0	1.1917	0
Tb927.11.10190	telomerase reverse transcriptase, putative	DNA	1	4114	647	1399	1754	5272	647	1399	1754	5272	68.2	120.5	93.9	182	1.38	1.51	1.38	0	2.1838	0
Tb927.11.5650	replication factor C large subunit, putative	DNA	1		933	1168	2488	4410	933	1168	2488	4410	98.3	100.6	133.2	152.2	1.36	1.51	1.36	0	1.3997	0
Tb927.10.9220	hypothetical protein, conserved	ZUnknown	1	3653	87	75	232	283	87	75	232	283	9.2	6.5	12.4	9.8	1.35	1.51	1.35	0	1.6786	0
Tb927.10.3880	hypothetical protein, conserved	ZUnknown	1		453	574	1196	2161	453	574	1196	2161	47.7	49.4	64.1	74.6	1.34	1.51	1.34	0	2.1409	0
Tb927.4.540	hypothetical protein, conserved	ZUnknown	1		229	300	576	1128	229	300	576	1128	24.1	25.8	30.8	38.9	1.28	1.51	1.28	0	2.4959	0
Tb927.9.13490	aminopeptidase P, putative,metallo-peptidase, Clan MG, Family M24	Protease	1	2404	1002	1043	2467	3927	1002	1043	2467	3927	105.5	89.8	132.1	135.5	1.25	1.51	1.25	0	1.1017	0
Tb927.11.12450	hypothetical protein, conserved	ZUnknown	1		264	347	641	1307	264	347	641	1307	27.8	29.9	34.3	45.1	1.23	1.51	1.23	0	#N/A	0
Tb927.10.1900	DNA topoisomerase IA, putative	Mito.DNA	1.07		472	464	1136	1747	505	496	1216	1869	53.2	42.7	65.1	64.5	1.22	1.51	1.22	0	1.4294	0
Tb927.10.570	exocyst complex component Sec8	Vesicular.transport	1.38	5330	564	698	1285	2622	778	963	1773	3618	82	82.9	95	124.9	1.16	1.51	1.16	0	1.3519	0
Tb927.7.300	N-acetylglucosaminyltransferase II GT15	Glycans	1	3769	81	87	153	326	81	87	153	326	8.5	7.5	8.2	11.3	0.96	1.51	0.96	0	1.4179	0
Tb927.3.2770	hypothetical protein, conserved	ZUnknown	1	3904	624	1003	1937	3745	624	1003	1937	3745	65.7	86.4	103.7	129.3	1.58	1.5	1.5	0	#N/A	0
Tb927.3.3860	lipase, putative,triacylglycerol lipase, putative	Lipids	1.15	4155	245	429	776	1602	282	493	892	1842	29.7	42.5	47.8	63.6	1.61	1.5	1.5	0	2.3858	0
Tb927.8.7290	Regulator of chromosome condensation (RCC1) repeat, putative	ZUnknown	1	2000	83	174	273	653	83	174	273	653	8.7	15	14.6	22.5	1.68	1.5	1.5	0	2.1119	0
Tb927.8.5780	phosphatase, putative	Phosphatase	1	1167	737	1215	2468	4547	737	1215	2468	4547	77.6	104.6	132.2	156.9	1.7	1.5	1.5	0	1.955	0
Tb927.10.11670	hypothetical protein, conserved	ZUnknown	1		332	552	1030	2067	332	552	1030	2067	35	47.5	55.2	71.3	1.58	1.5	1.5	0	1.9204	0
Tb927.9.9220	hypothetical protein, conserved	ZUnknown	1		449	665	1618	2485	449	665	1618	2485	47.3	57.3	86.7	85.8	1.83	1.5	1.5	0	1.8155	0
Tb927.1.3130	AGC/RSK family serine/threonine kinase, putative	Protein.kinase	1		196	316	857	1186	196	316	857	1186	20.6	27.2	45.9	40.9	2.23	1.5	1.5	0	1.6783	0
Tb927.5.530	hypothetical protein, conserved	Mito.pathway	1	2733	180	219	539	823	180	219	539	823	19	18.9	28.9	28.4	1.52	1.5	1.5	0	1.3883	0
Tb927.10.13440	hypothetical protein, conserved	ZUnknown	1	2438	560	895	1989	3351	560	895	1989	3351	59	77.1	106.5	115.7	1.81	1.5	1.5	0	1.3646	0
Tb927.6.4740	importin-alpha re-exporter protein, putative	Nuclear.transport	1	4488	1131	1998	3637	7477	1131	1998	3637	7477	119.1	172	194.8	258.1	1.64	1.5	1.5	0	1.3371	0
Tb927.7.3040	hypothetical protein, conserved	ZUnknown	1	4905	1088	1403	3574	5234	1088	1403	3574	5234	114.6	120.8	191.4	180.7	1.67	1.5	1.5	0	1.327	0
Tb927.9.10820	hypothetical protein, conserved	ZUnknown	1		406	700	1213	2613	406	700	1213	2613	42.8	60.3	65	90.2	1.52	1.5	1.5	0	1.3175	0
Tb927.10.14590	Protein of unknown function (DUF1279), putative	ZUnknown	1		305	442	966	1653	305	442	966	1653	32.1	38.1	51.7	57.1	1.61	1.5	1.5	0	1.2572	0
Tb927.5.3630	hypothetical protein, conserved	ZUnknown	1.04	6321	163	266	595	994	170	277	619	1034	17.9	23.9	33.1	35.7	1.85	1.5	1.5	0	1.1131	0
Tb927.11.13230	TbVAP, flagellar attachment zone	Cytoskeleton	1	2221	709	973	2493	3643	709	973	2493	3643	74.7	83.8	133.5	125.7	1.79	1.5	1.5	0	1.0991	0
Tb927.10.2190	Protein of unknown function (DUF667), putative	ZUnknown	1	2876	2259	2931	8350	10966	2259	2931	8350	10966	238	252.4	447.2	378.5	1.88	1.5	1.5	0	0.8568	0
Tb927.11.6530	hypothetical protein, conserved	ZUnknown	1	2011	942	1413	3169	5281	942	1413	3169	5281	99.2	121.7	169.7	182.3	1.71	1.5	1.5	0	0.8218	0
Tb927.11.5140	ubiquitin carboxyl-terminal hydrolase, Clan CA cysteine peptidase, family C12, putative	Ubiquitin.proteasome	1		826	1040	2620	3890	826	1040	2620	3890	87	89.6	140.3	134.3	1.61	1.5	1.5	0	0.7477	0
Tb927.9.14100	hypothetical protein, conserved	ZUnknown	1		278	352	812	1314	278	352	812	1314	29.3	30.3	43.5	45.4	1.48	1.5	1.48	0	2.5853	0
Tb927.7.5920	mercaptopyruvate sulfurtransferase, putative (MST)	Amino.acids	1	1714	458	600	1330	2250	458	600	1330	2250	48.2	51.7	71.2	77.7	1.48	1.5	1.48	0	1.3532	0
Tb927.11.5110	hypothetical protein, conserved	ZUnknown	1	1704	172	210	484	786	172	210	484	786	18.1	18.1	25.9	27.1	1.43	1.5	1.43	0	2.4006	0
Tb927.6.4320	Protein of unknown function (DUF2817), putative	ZUnknown	1		483	763	1355	2849	483	763	1355	2849	50.9	65.7	72.6	98.3	1.43	1.5	1.43	0	1.7603	0
Tb927.10.5080	GPI transamidase subunit Tta2	GPI.anchors	2.05	1797	142	128	395	479	291	262	810	982	30.7	22.6	43.4	33.9	1.42	1.5	1.42	0	2.1483	0
Tb927.6.2710	Possible HEL2 homologue, implicated in NGD and ribosome-associated quality control. N-terminus has four C2H2 fingers and ring finger, matches E3 ligases. C-terminus has poly(Gln) repeats	Translation	1	3585	688	1244	1921	4644	688	1244	1921	4644	72.5	107.1	102.9	160.3	1.42	1.5	1.42	0	1.2425	0
Tb927.8.2970	hypothetical protein, conserved	ZUnknown	1	2217	416	455	1147	1700	416	455	1147	1700	43.8	39.2	61.4	58.7	1.4	1.5	1.4	0	1.3479	0
Tb927.11.1430	CMF2, T. brucei components of motile flagella (TbCMF2)	Cytoskeleton	1	3353	1885	2189	5020	8188	1885	2189	5020	8188	198.6	188.5	268.8	282.6	1.35	1.5	1.35	0	0.5508	0
Tb927.8.5570	transporter, putative	Transporter	1	2327	393	453	1026	1695	393	453	1026	1695	41.4	39	54.9	58.5	1.33	1.5	1.33	0	2.1405	0
Tb927.10.3720	hypothetical protein, conserved	ZUnknown	1.37	1995	257	379	661	1419	352	519	906	1944	37.1	44.7	48.5	67.1	1.31	1.5	1.31	0	1.2541	0
Tb927.11.5080	hypothetical protein, conserved	ZUnknown	1	2555	189	242	482	908	189	242	482	908	19.9	20.8	25.8	31.3	1.3	1.5	1.3	0	2.22	0
Tb927.11.1940	ESAG4 and RHS homologies	ZUnknown	1	1577	347	493	870	1850	347	493	870	1850	36.6	42.5	46.6	63.9	1.28	1.5	1.28	0	1.52	0
Tb927.2.2120	NEK22 protein kinase	Protein.kinase	1.72	3101	225	252	567	943	387	433	975	1622	40.8	37.3	52.2	56	1.28	1.5	1.28	0	0.914	0
Tb927.10.2490	glucose-6-phosphate 1-dehydrogenase (G6PD)	Glucose.glycerol	1.66	4258	845	793	2108	2957	1403	1316	3499	4909	147.8	113.3	187.4	169.4	1.27	1.5	1.27	0	1.0526	0
Tb927.5.1650	serine/threonine-protein kinase, putative,protein kinase, putative	Protein.kinase	1	6130	628	642	1529	2400	628	642	1529	2400	66.2	55.3	81.9	82.8	1.24	1.5	1.24	0	4.3569	0
Tb927.5.2720	zinc-finger protein ZPR1	Zinc.finger	1	1687	1120	997	2687	3742	1120	997	2687	3742	118	85.9	143.9	129.2	1.22	1.5	1.22	0	0.7462	0
Tb927.10.130	hypothetical protein	ZUnknown	6.1		27	33	64	123	165	201	390	750	17.4	17.3	20.9	25.9	1.2	1.5	1.2	0	2.5827	0
Tb927.9.9580	tubulin tyrosine ligase protein, putative	Cytoskeleton	1	2785	852	930	1954	3487	852	930	1954	3487	89.7	80.1	104.6	120.4	1.17	1.5	1.17	0	1.872	0
[truncated: 4,936 more rows]

## Sheet: 2. All genes
GeneID	GeneID		Annotation	Category	4E1 unbound 4EIP KO	4E1 unbound + 4EIP	4E1 bound 4EIP KO	4E1 bound + 4EIP
Tb927.10.3420	Tb927.10.3420	CDS	Not an ORF	3_UTR	396	267	764	1541
Tb927.11.6860	Tb927.11.6860	CDS	3-UTR of 11.6870	3UTR	2580	2813	12123	16082
Tb927.10.5780	Tb927.10.5780	CDS	amino acid tansporter, putative	Amino.acid.transport	370	501	1143	2019
Tb927.10.6500	Tb927.10.6500	CDS	amino acid transporter, putative,amino acid permease, putative	Amino.acid.transport	166	216	278	517
Tb927.10.9850	Tb927.10.9850	CDS	amino acid transporter, putative	Amino.acid.transport	145	170	383	653
Tb927.11.15840	Tb927.11.15840	CDS	Amino acid transporter AAT16 Lys, Arg, high affinity Lysine	Amino.acid.transport	4690	3559	8025	10035
Tb927.11.15860	Tb927.11.15860	CDS	Amino acid transporter AAT16 Lys, Arg, high affinity Lysine	Amino.acid.transport	5031	3646	8484	10501
Tb927.11.15950	Tb927.11.15950	CDS	amino acid transporter, putative	Amino.acid.transport	956	868	1084	1356
Tb927.11.15960	Tb927.11.15960	CDS	amino acid transporter, putative	Amino.acid.transport	497	515	1041	1723
Tb927.11.6680	Tb927.11.6680	CDS	AAT15 Polyamine transporter 2 POT2	Amino.acid.transport	710	490	1572	1313
Tb927.4.3930	Tb927.4.3930	CDS	amino acid transporter, putative	Amino.acid.transport	1538	1376	5113	7170
Tb927.4.3990	Tb927.4.3990	CDS	amino acid transporter, putative	Amino.acid.transport	198	192	739	1419
Tb927.4.4000	Tb927.4.4000	CDS	amino acid transporter, putative	Amino.acid.transport	217	184	817	1369
Tb927.4.4010	Tb927.4.4010	CDS	amino acid transporter, putative	Amino.acid.transport	192	179	713	1311
Tb927.4.4020	Tb927.4.4020	CDS	amino acid transporter, putative	Amino.acid.transport	149	161	505	807
Tb927.4.4730	Tb927.4.4730	CDS	amino acid transporter, putative (AATP11)	Amino.acid.transport	19132	12548	54904	64030
Tb927.4.4820	Tb927.4.4820	CDS	amino acid transporter 10, putative (AATP10)	Amino.acid.transport	270	282	304	484
Tb927.4.4830	Tb927.4.4830	CDS	amino acid transporter, putative	Amino.acid.transport	161	200	533	859
Tb927.4.4840	Tb927.4.4840	CDS	amino acid transporter 7, putative (AATP7)	Amino.acid.transport	147	146	210	305
Tb927.4.4850	Tb927.4.4850	CDS	amino acid transporter, putative	Amino.acid.transport	141	184	552	855
Tb927.4.4860	Tb927.4.4860	CDS	amino acid transporter 8, putative (AATP8)	Amino.acid.transport	171	237	226	448
Tb927.4.4870	Tb927.4.4870	CDS	amino acid transporter, putative	Amino.acid.transport	223	248	593	1058
Tb927.6.4660	Tb927.6.4660	CDS	cationic amino acid transporter, putative	Amino.acid.transport	376	876	1014	2877
Tb927.8.4700	Tb927.8.4700	CDS	AAT5 Arginine transporter	Amino.acid.transport	822	563	1170	1205
Tb927.8.4710	Tb927.8.4710	CDS	AAT5 Arginine transporter	Amino.acid.transport	703	492	1072	1142
Tb927.8.4720	Tb927.8.4720	CDS	AAT5 Arginine transporter	Amino.acid.transport	977	671	1669	1664
Tb927.8.4730	Tb927.8.4730	CDS	AAT5 Arginine transporter	Amino.acid.transport	706	461	1065	1131
Tb927.8.4740	Tb927.8.4740	CDS	AAT5 Arginine transporter	Amino.acid.transport	842	616	1543	1597
Tb927.8.5450	Tb927.8.5450	CDS	amino acid transporter, putative (AAT6)	Amino.acid.transport	1074	1261	1527	2477
Tb927.8.7600	Tb927.8.7600	CDS	AAT7--related	Amino.acid.transport	925	874	1770	2584
Tb927.8.7610	Tb927.8.7610	CDS	AAT7	Amino.acid.transport	983	720	1500	1554
Tb927.8.7620	Tb927.8.7620	CDS	AAT7	Amino.acid.transport	507	407	1134	1283
Tb927.8.7630	Tb927.8.7630	CDS	AAT7	Amino.acid.transport	464	413	1174	1373
Tb927.8.7640	Tb927.8.7640	CDS	AAT7	Amino.acid.transport	627	481	1723	1836
Tb927.8.7650	Tb927.8.7650	CDS	AAT7--related	Amino.acid.transport	841	790	1382	1895
Tb927.8.7670	Tb927.8.7670	CDS	AAT7--related	Amino.acid.transport	869	959	1290	2107
Tb927.8.7680	Tb927.8.7680	CDS	amino acid transporter, putative	Amino.acid.transport	1112	1530	2747	4757
Tb927.8.7700	Tb927.8.7700	CDS	amino acid transporter, putative	Amino.acid.transport	573	826	1468	2543
Tb927.8.7740	Tb927.8.7740	CDS	amino acid transporter, putative	Amino.acid.transport	9666	5527	29201	27383
Tb927.8.8220	Tb927.8.8220	CDS	amino acid transporter, putative	Amino.acid.transport	467	549	518	762
Tb927.8.8230	Tb927.8.8230	CDS	amino acid transporter, putative	Amino.acid.transport	790	1026	881	1352
Tb927.8.8240	Tb927.8.8240	CDS	amino acid transporter, putative	Amino.acid.transport	631	727	941	1263
Tb927.8.8250	Tb927.8.8250	CDS	amino acid transporter, putative	Amino.acid.transport	949	1175	935	1392
Tb927.8.8260	Tb927.8.8260	CDS	amino acid transporter, putative	Amino.acid.transport	515	679	639	932
Tb927.8.8290	Tb927.8.8290	CDS	AAT10 Ornithine transporter	Amino.acid.transport	1533	2920	4088	10045
Tb927.8.8300	Tb927.8.8300	CDS	AAT10	Amino.acid.transport	6841	6622	12917	19261
Tb927.9.10340	Tb927.9.10340	CDS	Polyamine transporter 1 (TbPOT1)	Amino.acid.transport	301	441	1087	1741
Tb10.v4.0036	Tb10.v4.0036	CDS	leucine carboxyl methyltransferase, putative	Amino.acids	385	404	639	1129
Tb10.v4.0043	Tb10.v4.0043	CDS	branched-chain alpha-keto acid dehydrogenase e1-beta subunit precursor, putative	Amino.acids	145	182	242	305
Tb11.02.5400	Tb11.02.5400	CDS	cystathionine beta-synthase, putative	Amino.acids	1038	1469	2901	3886
Tb11.v5.0178.1-p1-CDS1	Tb11.v5.0178	CDS	glutamine synthetase, putative	Amino.acids	1774	1947	2850	3860
Tb11.v5.0783.1-p1-CDS1	Tb11.v5.0783	CDS	methionine aminopeptidase 2, putative	Amino.acids	168	172	380	435
Tb11.v5.0998.1-p1-CDS1	Tb11.v5.0998	CDS	methionine aminopeptidase, putative	Amino.acids	286	259	462	543
Tb927.1.1270	Tb927.1.1270	CDS	homocysteine S-methyltransferase, putative	Amino.acids	526	515	830	972
Tb927.1.3000	Tb927.1.3000	CDS	amidohydrolase, putative	Amino.acids	323	475	698	1320
Tb927.1.870	Tb927.1.870	CDS	deoxyhypusine synthase, putative	Amino.acids	454	681	1017	1375
Tb927.10.11970	Tb927.10.11970	CDS	glutamine aminotransferase (GlnAT)	Amino.acids	1712	1040	6639	4703
Tb927.10.2750	Tb927.10.2750	CDS	deoxyhypusine synthase	Amino.acids	442	598	856	1307
Tb927.10.3660	Tb927.10.3660	CDS	aspartate aminotransferase	Amino.acids	1496	2194	4238	6760
Tb927.10.4000	Tb927.10.4000	CDS	methylglutaconyl-CoA hydratase, mitochondrial precursor, putative	Amino.acids	667	811	686	760
Tb927.10.4460	Tb927.10.4460	CDS	leucine carboxyl methyltransferase, putative	Amino.acids	371	427	656	1063
Tb927.10.470	Tb927.10.470	CDS	choline dehydrogenase, putative	Amino.acids	917	1352	2141	3468
Tb927.11.1540	Tb927.11.1540	CDS	isovaleryl-coA dehydrogenase, putative	Amino.acids	792	806	1246	1339
Tb927.11.1560	Tb927.11.1560	CDS	1,2-Dihydroxy-3-keto-5-methylthiopentene dioxygenase, putative	Amino.acids	1211	1435	4278	7922
Tb927.11.1670	Tb927.11.1670	CDS	ISCS2, NFS cysteine desulfurase	Amino.acids	421	475	691	730
Tb927.11.2230	Tb927.11.2230	CDS	carnitine O-acetyltransferase, putative (CAT)	Amino.acids	1222	985	3327	3981
Tb927.11.5090	Tb927.11.5090	CDS	aspartate aminotransferase, mitochondrial	Amino.acids	459	925	1312	3444
Tb927.11.6630	Tb927.11.6630	CDS	Mito.pathway	Amino.acids	940	993	1769	2384
Tb927.11.9590	Tb927.11.9590	CDS	S-adenosylhomocysteine hydrolase, putative	Amino.acids	15464	18705	31436	35315
Tb927.11.9670	Tb927.11.9670	CDS	glycine synthase, aminomethyltransferase, mitochondrial, putative (GCVT1)	Amino.acids	510	771	828	1164
Tb927.2.4590	Tb927.2.4590	CDS	branched-chain amino acid aminotransferase, putative	Amino.acids	1050	949	1855	1914
Tb927.2.4610	Tb927.2.4610	CDS	branched-chain amino acid aminotransferase, putative	Amino.acids	900	781	1404	1634
Tb927.4.360	Tb927.4.360	CDS	1,2-Dihydroxy-3-keto-5-methylthiopentene dioxygenase, putative	Amino.acids	1174	1021	1124	1168
Tb927.5.1280	Tb927.5.1280	CDS	alanine racemase, putative	Amino.acids	530	605	399	468
Tb927.5.3800	Tb927.5.3800	CDS	glutamine hydrolysing (not ammonia-dependent) carbomoyl phosphate synthase, putative	Amino.acids	8823	6977	31930	37389
Tb927.6.4430	Tb927.6.4430	CDS	homoserine kinase and VSG silencing factor	Amino.acids	913	1778	1441	3185
Tb927.7.1110	Tb927.7.1110	CDS	asparagine synthetase a, putative	Amino.acids	4047	3727	6413	6588
Tb927.7.1910	Tb927.7.1910	CDS	pyridoxal phosphate containing glycine decarboxylase, putative	Amino.acids	1800	2153	4286	5987
Tb927.7.4390	Tb927.7.4390	CDS	threonine synthase, putative	Amino.acids	1845	2602	3365	4509
Tb927.7.4970	Tb927.7.4970	CDS	glutamine synthetase, putative	Amino.acids	1848	1898	2888	3663
Tb927.7.5560	Tb927.7.5560	CDS	glucosamine-fructose-6-phosphate aminotransferase, putative	Amino.acids	1081	1236	2971	4198
Tb927.7.5920	Tb927.7.5920	CDS	mercaptopyruvate sulfurtransferase, putative (MST)	Amino.acids	458	600	1330	2250
Tb927.7.6940	Tb927.7.6940	CDS	glutaminyl cyclase, putative	Amino.acids	268	536	1114	2370
Tb927.7.7040	Tb927.7.7040	CDS	methylthioadenosine phosphorylase, putative (MTAP)	Amino.acids	2615	3273	5375	7608
Tb927.8.2020	Tb927.8.2020	CDS	agmatinase, putative	Amino.acids	921	1154	1733	2605
Tb927.8.3130	Tb927.8.3130	CDS	S-adenosyl-methyltransferase mraW-like protein, putative	Amino.acids	208	381	578	1294
Tb927.8.4750	Tb927.8.4750	CDS	amino acid transporter, AAT5, Arg, His, Lys	Amino.acids	121	75	366	458
Tb927.8.6970	Tb927.8.6970	CDS	3-methylcrotonyl-CoA carboxylase alpha subunit, putative	Amino.acids	811	1190	1443	2029
Tb927.9.12320	Tb927.9.12320	CDS	cystathione gamma lyase, putative	Amino.acids	4764	6143	11274	16008
Tb927.9.1960	Tb927.9.1960	CDS	nitrilase, putative	Amino.acids	3055	2668	1139	1023
Tb927.9.2010	Tb927.9.2010	CDS	kynureninase, putative	Amino.acids	867	1237	2119	3044
Tb927.9.6290	Tb927.9.6290	CDS	arginine kinase (AK)	Amino.acids	6839	6234	16898	15833
Tb927.1.4690	Tb927.1.4690	CDS	arginine N-methyltransferase (PRMT1)	Arg.methylation	2297	3588	3572	6569
Tb927.10.3560	Tb927.10.3560	CDS	arginine N-methyltransferase, PRMT1 prozyme	Arg.methylation	767	740	1304	1420
Tb927.10.640	Tb927.10.640	CDS	arginine N-methyltransferase, type II (PRMT5)	Arg.methylation	787	1123	1483	2728
Tb927.5.3960	Tb927.5.3960	CDS	arginine N-methyltransferase, type I (PRMT6)	Arg.methylation	487	768	1145	2385
Tb927.7.5490	Tb927.7.5490	CDS	arginine N-methyltransferase, type III (PRMT7)	Arg.methylation	1305	1065	1772	2102
Tb11.v5.0712.1-p1-CDS1	Tb11.v5.0712	CDS	calcium-transporting ATPase, putative	Calcium	74	146	170	389
Tb11.v5.0798.1-p1-CDS1	Tb11.v5.0798	CDS	flagellar calcium-binding protein	Calcium	1175	1462	1305	1558
Tb927.10.370	Tb927.10.370	CDS	calcineurin B subunit, putative	Calcium	157	181	136	158
Tb927.10.6960	Tb927.10.6960	CDS	hypothetical protein, conserved, EF hand superfamily (E-4)	Calcium	224	372	823	1298
Tb927.11.12220	Tb927.11.12220	CDS	catalytic subunit of the vacuolar transporter chaperone 4, polyphosphate polymerase, Vtc4	Calcium	1123	1318	2366	3467
Tb927.11.13020	Tb927.11.13020	CDS	calmodulin	Calcium	5081	4789	5610	5531
Tb927.11.13030	Tb927.11.13030	CDS	calmodulin	Calcium	7024	6562	6853	6393
Tb927.11.13040	Tb927.11.13040	CDS	calmodulin	Calcium	4753	4489	5642	5391
Tb927.11.13050	Tb927.11.13050	CDS	calmodulin	Calcium	6971	6736	6882	6515
Tb927.11.3680	Tb927.11.3680	CDS	calmodulin, putative	Calcium	471	552	622	919
Tb927.11.7060	Tb927.11.7060	CDS	acidocalcisomal pyrophosphatase (VSP1)	Calcium	1470	1607	1848	2520
Tb927.11.7080	Tb927.11.7080	CDS	acidocalcisomal pyrophosphatase (VSP1)	Calcium	1271	1397	2187	2869
Tb927.11.7940	Tb927.11.7940	CDS	calmodulin, putative	Calcium	1042	1189	579	826
Tb927.11.9790	Tb927.11.9790	CDS	calmodulin, putative	Calcium	1236	1543	462	580
Tb927.4.3330	Tb927.4.3330	CDS	hypothetical protein, conserved, EF hand	Calcium	213	446	614	1805
Tb927.6.2720	Tb927.6.2720	CDS	calcium-binding protein, putative	Calcium	1107	1886	1541	2885
Tb927.6.4710	Tb927.6.4710	CDS	calmodulin, putative	Calcium	333	742	809	2119
Tb927.7.3450	Tb927.7.3450	CDS	EF hand protein	Calcium	564	728	597	834
Tb927.8.7980	Tb927.8.7980	CDS	vacuolar-type H( )-translocating pyrophosphatase (TVP1)	Calcium	559	548	1050	1139
Tb927.9.11230	Tb927.9.11230	CDS	calmodulin-like protein, putative,EF hand containing protein	Calcium	2711	2801	2052	2284
Tb927.9.3280	Tb927.9.3280	CDS	acidocalcisomal exopolyphosphatase	Calcium	1114	1341	1398	2134
Tb927.9.6130	Tb927.9.6130	CDS	calmodulin, putative	Calcium	761	837	3171	4508
Tb10.v4.0045	Tb10.v4.0045	CDS	prohibitin, putatives	Cell.cycle	1061	1287	2099	2448
Tb11.02.5110b.1-p1-CDS1	Tb11.02.5110b	CDS	origin recognition complex subunit 1 (ORC1), putative,cell division cycle 6 (CDC6), putative	Cell.cycle	237	313	377	626
Tb11.v5.0387.1-p1-CDS1	Tb11.v5.0387	CDS	cell-division control protein 2 homolog 6, putative	Cell.cycle	98	111	287	540
Tb11.v5.0585.1-p1-CDS1	Tb11.v5.0585	CDS	separase, putative	Cell.cycle	122	187	363	737
Tb11.v5.0646.1-p1-CDS1	Tb11.v5.0646	CDS	CYC2-like cyclin, putative	Cell.cycle	274	371	2204	4305
Tb11.v5.0749.1-p1-CDS1	Tb11.v5.0749	CDS	structural maintenance of chromosome 4, putative	Cell.cycle	90	88	390	633
Tb11.v5.0811.1-p1-CDS1	Tb11.v5.0811	CDS	structural maintenance of chromosome 2, putative	Cell.cycle	164	165	450	906
Tb927.1.1030	Tb927.1.1030	CDS	NOP49	Cell.cycle	463	608	722	1119
Tb927.1.1060	Tb927.1.1060	CDS	Cell cycle checkpoint protein RAD1-like, putative	Cell.cycle	135	176	293	471
Tb927.1.3230	Tb927.1.3230	CDS	cell division cycle protein, putative	Cell.cycle	565	810	1086	1777
Tb927.1.3910	Tb927.1.3910	CDS	Anaphase promoting complex subunit CDC23	Cell.cycle	553	1202	2917	7029
Tb927.1.4680	Tb927.1.4680	CDS	KKIP6 Kinetochore interacting protein 6	Cell.cycle	514	849	526	956
Tb927.10.10330	Tb927.10.10330	CDS	Anaphase-promoting complex CDC27	Cell.cycle	543	773	1375	2262
Tb927.10.1070	Tb927.10.1070	CDS	CRK1 cdc2- like protein kinase	Cell.cycle	426	661	1786	2723
Tb927.10.11440	Tb927.10.11440	CDS	CYC5, CYC2-like cyclin, putative, G1 cyclin CycE4	Cell.cycle	616	974	4484	7914
Tb927.10.1560	Tb927.10.1560	CDS	NOP91	Cell.cycle	1073	1221	2830	3322
Tb927.10.15690	Tb927.10.15690	CDS	anaphase promoting complex APC10	Cell.cycle	560	741	695	1038
Tb927.10.4310	Tb927.10.4310	CDS	prohibitin 2 (PHB2)	Cell.cycle	1093	1211	1850	2229
Tb927.10.4990	Tb927.10.4990	CDS	CRK3 cdc2- like protein kinase	Cell.cycle	589	635	881	1157
Tb927.10.6240	Tb927.10.6240	CDS	ras-like small GTPase, putative (TbRHP) spindle formation and mitosis	Cell.cycle	720	1192	2392	4778
Tb927.10.6330	Tb927.10.6330	CDS	KKT1	Cell.cycle	535	881	2349	4749
Tb927.10.6700	Tb927.10.6700	CDS	KKIP3	Cell.cycle	116	213	672	1336
Tb927.10.7240	Tb927.10.7240	CDS	KKT14 Kinetochore protein	Cell.cycle	562	784	1743	3086
Tb927.10.8710	Tb927.10.8710	CDS	Centrin3	Cell.cycle	644	870	780	1109
Tb927.11.1000	Tb927.11.1000	CDS	kinetoplastid kinetochore protein 16	Cell.cycle	373	477	356	452
Tb927.11.10000	Tb927.11.10000	CDS	KKT16 Kinetochore protein	Cell.cycle	258	348	402	602
Tb927.11.1030	Tb927.11.1030	CDS	KKT7 Kinetochore protein	Cell.cycle	588	914	2974	5460
Tb927.11.10520	Tb927.11.10520	CDS	KKT2 kinetochore protein, tyrosine kinase, putative	Cell.cycle	589	920	2507	4522
Tb927.11.1080	Tb927.11.1080	CDS	NOP60	Cell.cycle	506	976	1263	2463
Tb927.11.11500	Tb927.11.11500	CDS	cyclin dependent kinase-binding protein, putative	Cell.cycle	852	1257	2010	3533
Tb927.11.12310	Tb927.11.12310	CDS	CRK12 cdc2- like protein kinase	Cell.cycle	441	720	2581	5946
Tb927.11.12410	Tb927.11.12410	CDS	KKT10, CLK1 protein kinase,	Cell.cycle	1188	1134	4884	7217
Tb927.11.12420	Tb927.11.12420	CDS	KKT19 Kinetochore protein, CLK2 protein kinase,	Cell.cycle	1131	1102	5744	8045
Tb927.11.12430	Tb927.11.12430	CDS	cell division cycle phosphatase 14, putative	Cell.cycle	795	1115	3591	6738
Tb927.11.12480	Tb927.11.12480	CDS	Kinetochore-interacting phosphatase	Cell.cycle	454	673	1281	2235
Tb927.11.12610	Tb927.11.12610	CDS	CYC1, cyclin 1	Cell.cycle	326	437	568	898
Tb927.11.13900	Tb927.11.13900	CDS	Centrin5	Cell.cycle	624	776	789	1011
Tb927.11.14030	Tb927.11.14030	CDS	CYC9	Cell.cycle	728	881	618	1016
Tb927.11.14080	Tb927.11.14080	CDS	CYC2, G1 cyclin	Cell.cycle	1202	1130	1045	1346
Tb927.11.14370	Tb927.11.14370	CDS	MAP103	Cell.cycle	602	643	3877	6271
Tb927.11.16390	Tb927.11.16390	CDS	(CKS1 cyclin dependent kinases regulatory subunit, putative	Cell.cycle	276	348	596	857
Tb927.11.16720	Tb927.11.16720	CDS	CYC6 mitotic cyclin	Cell.cycle	568	530	2636	5145
Tb927.11.17000	Tb927.11.17000	CDS	AIR9	Cell.cycle	6339	5483	17993	19144
Tb927.11.2710	Tb927.11.2710	CDS	cell division cycle 45 (CDC45), putative	Cell.cycle	329	406	1349	2069
Tb927.11.5590	Tb927.11.5590	CDS	Anaphase-promoting complex APC1	Cell.cycle	357	458	1282	2252
Tb927.11.6550	Tb927.11.6550	CDS	PUF nine target 1 (PNT1)	Cell.cycle	1354	2329	3556	9156
Tb927.11.7216	Tb927.11.7216	CDS	origin recognition complex subunit 1 (ORC1), (CDC6)	Cell.cycle	219	322	385	623
Tb927.11.8220	Tb927.11.8220	CDS	AUK1 aurora B kinase	Cell.cycle	573	711	1938	3310
Tb927.11.8370	Tb927.11.8370	CDS	NuSAP1	Cell.cycle	656	833	815	1237
Tb927.11.9080	Tb927.11.9080	CDS	NOP136	Cell.cycle	1198	1273	2679	3763
Tb927.11.9690	Tb927.11.9690	CDS	SPB1	Cell.cycle	243	456	222	426
Tb927.3.1610	Tb927.3.1610	CDS	CLK kinase	Cell.cycle	434	478	934	1580
Tb927.3.1750	Tb927.3.1750	CDS	rev7, putative,mitotic spindle checkpoint component, Mad2-like HORMA domain	Cell.cycle	349	515	352	563
Tb927.3.2330	Tb927.3.2330	CDS	KKT17 Kinetochore protein	Cell.cycle	585	921	1523	2491
Tb927.4.1730	Tb927.4.1730	CDS	NuSAP4	Cell.cycle	281	408	185	380
Tb927.4.2260	Tb927.4.2260	CDS	Centrin1	Cell.cycle	486	618	786	1185
Tb927.4.3420	Tb927.4.3420	CDS	WEE1 protein kinase	Cell.cycle	122	484	518	2017
Tb927.4.4950	Tb927.4.4950	CDS	NOP61	Cell.cycle	343	425	689	958
Tb927.4.5110	Tb927.4.5110	CDS	KKT8 Kinetochore protein	Cell.cycle	543	781	2962	5030
Tb927.5.1320	Tb927.5.1320	CDS	KKIP2 Kinetochore interacting protein 2	Cell.cycle	441	733	2006	3991
Tb927.5.4520	Tb927.5.4520	CDS	KKIP1 Kinetochore interacting protein 1	Cell.cycle	557	573	675	1064
Tb927.6.1210	Tb927.6.1210	CDS	KKT6 kinetochore protein	Cell.cycle	724	1423	1069	2248
Tb927.6.2150	Tb927.6.2150	CDS	cell division cycle protein 16, putative	Cell.cycle	667	1257	1379	2992
Tb927.6.3280	Tb927.6.3280	CDS	cyclosome subunit 1, putative	Cell.cycle	748	1406	3258	8971
Tb927.6.3760	Tb927.6.3760	CDS	KKT15 Kinetochore protein	Cell.cycle	262	596	1038	2428
Tb927.6.5020	Tb927.6.5020	CDS	CYC7, CYC2-like cyclin	Cell.cycle	512	642	1303	2481
Tb927.7.1190	Tb927.7.1190	CDS	regulator of chromosome condensation, putative	Cell.cycle	297	595	1504	2934
Tb927.7.1210	Tb927.7.1210	CDS	regulator of chromosome condensation, putative	Cell.cycle	303	434	854	1552
Tb927.7.1590	Tb927.7.1590	CDS	mitotic cyclin,cyclin CycB3 (CYC8)	Cell.cycle	456	432	1233	2036
Tb927.7.2110	Tb927.7.2110	CDS	KKT11 Kinetochore protein	Cell.cycle	245	222	448	683
Tb927.7.3080	Tb927.7.3080	CDS	KKIP4	Cell.cycle	279	458	1038	2024
Tb927.7.4850	Tb927.7.4850	CDS	KKT5 Kinetochore protein	Cell.cycle	220	346	541	966
Tb927.7.4860	Tb927.7.4860	CDS	KKT13 Kinetochore protein	Cell.cycle	155	198	307	507
Tb927.7.5570	Tb927.7.5570	CDS	cell cycle associated protein MOB1-A	Cell.cycle	746	839	713	965
Tb927.7.5580	Tb927.7.5580	CDS	cell cycle associated protein MOB1-B	Cell.cycle	826	863	743	1039
Tb927.7.5750	Tb927.7.5750	CDS	anaphase-promoting complex APC2	Cell.cycle	774	1188	2339	4852
Tb927.7.650	Tb927.7.650	CDS	NOP105	Cell.cycle	1062	1154	2199	2723
Tb927.7.6630	Tb927.7.6630	CDS	KKIP5 Kinetochore interacting protein 5	Cell.cycle	550	792	2519	4195
Tb927.7.7170	Tb927.7.7170	CDS	CYC4, CYC2-like cyclin	Cell.cycle	440	802	2023	3736
Tb927.7.7360	Tb927.7.7360	CDS	CRK2 cdc2-related kinase	Cell.cycle	515	971	1595	3220
Tb927.8.1080	Tb927.8.1080	CDS	Centrin2	Cell.cycle	594	744	556	637
Tb927.8.1150	Tb927.8.1150	CDS	KKT9 Kinetochore protein	Cell.cycle	648	935	1071	1449
Tb927.8.1260	Tb927.8.1260	CDS	NOP112	Cell.cycle	301	444	674	1053
Tb927.8.1270	Tb927.8.1270	CDS	NOP54	Cell.cycle	354	416	504	639
Tb927.8.1680	Tb927.8.1680	CDS	KKT12 Kinetochore protein	Cell.cycle	618	611	787	1259
Tb927.8.3680	Tb927.8.3680	CDS	KKT4 kinetochore protein	Cell.cycle	357	566	1073	2209
Tb927.8.4140	Tb927.8.4140	CDS	Anaphase-promoting complex APC3	Cell.cycle	169	212	832	1744
Tb927.8.4810	Tb927.8.4810	CDS	prohibitin 1 (PHB1)	Cell.cycle	3687	3717	3702	3908
Tb927.8.5390	Tb927.8.5390	CDS	CRK4 cdc2- like protein kinase	Cell.cycle	96	146	306	537
Tb927.8.6340	Tb927.8.6340	CDS	CYC10, CYC2-like cyclin	Cell.cycle	1330	1045	1951	2573
Tb927.8.6350	Tb927.8.6350	CDS	CYC11, CYC2-like cyclin	Cell.cycle	779	623	2630	2954
Tb927.8.6500	Tb927.8.6500	CDS	cell division cycle protein, putative	Cell.cycle	347	460	2024	3920
Tb927.8.8350	Tb927.8.8350	CDS	mitotic centromere-associated kinesin (MCAK), putative	Cell.cycle	135	176	651	1655
Tb927.9.10170	Tb927.9.10170	CDS	anaphase-promoting complex APC11	Cell.cycle	177	260	42	84
Tb927.9.10920	Tb927.9.10920	CDS	KKT3, PK6 protein kinase,	Cell.cycle	1038	1203	2041	2963
Tb927.9.11500	Tb927.9.11500	CDS	anaphase-promoting complex subunit 2 AP2 , Cullin family, putative	Cell.cycle	522	647	1240	1983
Tb927.9.3800	Tb927.9.3800	CDS	KKT18 Kinetochore protein	Cell.cycle	794	1094	1163	2083
Tb927.9.6110	Tb927.9.6110	CDS	NuSAP2	Cell.cycle	522	795	2417	4541
Tb10.v4.0035	Tb10.v4.0035	CDS	stress-inducible protein STI1-like, putatives	Chaperone	598	606	692	827
Tb11.v5.0146.1-p1-CDS1	Tb11.v5.0146	CDS	chaperone protein DNAj, putative	Chaperone	180	214	464	776
Tb11.v5.0160.1-p1-CDS1	Tb11.v5.0160	CDS	cyclophilin-type peptidyl-prolyl cis-trans isomerase, putative	Chaperone	1056	1201	1416	2062
Tb11.v5.0239.1-p1-CDS1	Tb11.v5.0239	CDS	TPR-repeat-containing chaperone protein DNAJ, putative	Chaperone	388	528	1212	3363
Tb11.v5.0342.1-p1-CDS1	Tb11.v5.0342	CDS	chaperone protein DNAj, putative	Chaperone	317	411	713	1059
Tb11.v5.0411.1-p1-CDS1	Tb11.v5.0411	CDS	peptidylprolyl isomerase-like protein, putative	Chaperone	1242	1223	2010	2076
Tb11.v5.0543.1-p1-CDS1	Tb11.v5.0543	CDS	Heat shock protein 83, putative	Chaperone	9880	6947	20289	18687
Tb11.v5.0757.1-p1-CDS1	Tb11.v5.0757	CDS	stress-inducible protein STI1-like, putative	Chaperone	536	573	571	818
Tb11.v5.0778.1-p1-CDS1	Tb11.v5.0778	CDS	chaperone protein DNAj, putative	Chaperone	293	420	366	651
Tb11.v5.0970.1-p1-CDS1	Tb11.v5.0970	CDS	chaperone protein DNAj, putative	Chaperone	112	185	264	569
Tb11.v5.1034.1-p1-CDS1	Tb11.v5.1034	CDS	heat shock protein 70 (hsp70), putative	Chaperone	5666	6371	14264	14592
Tb11.v5.1035.1-p1-CDS1	Tb11.v5.1035	CDS	heat shock protein 70, major HSP70	Chaperone	22561	22824	55362	58793
Tb11.v5.1062.1-p1-CDS1	Tb11.v5.1062	CDS	chaperone protein DNAj, putative	Chaperone	223	244	286	360
Tb927.1.1230	Tb927.1.1230	CDS	chaperone DNAj, putative, J47	Chaperone	265	426	629	1262
Tb927.1.1720	Tb927.1.1720	CDS	cyclophilin 15, putative	Chaperone	430	565	505	725
Tb927.1.1960	Tb927.1.1960	CDS	chaperone DNAj, putative, J16	Chaperone	717	748	1333	1898
Tb927.1.3200	Tb927.1.3200	CDS	SGT1-like protein, cold-shock domain	Chaperone	1086	775	4989	3888
Tb927.1.4300	Tb927.1.4300	CDS	chaperone DNAj, putative, J17	Chaperone	575	871	1215	2783
Tb927.10.1060	Tb927.10.1060	CDS	Tric complex delta subunit (TCP-1-delta)	Chaperone	3206	3178	6439	7890
Tb927.10.10890	Tb927.10.10890	CDS	heat shock protein 83, HSP83	Chaperone	4599	3442	8500	7897
Tb927.10.10900	Tb927.10.10900	CDS	heat shock protein 83, HSP83	Chaperone	4672	3314	8474	7888
Tb927.10.10910	Tb927.10.10910	CDS	heat shock protein 83, HSP83	Chaperone	4497	3263	8003	7468
Tb927.10.10920	Tb927.10.10920	CDS	heat shock protein 83, HSP83	Chaperone	4392	3254	8514	7948
Tb927.10.10930	Tb927.10.10930	CDS	heat shock protein 83, HSP83	Chaperone	3870	2848	6196	5340
Tb927.10.10940	Tb927.10.10940	CDS	heat shock protein 83, HSP83	Chaperone	4407	3237	8190	7331
Tb927.10.10950	Tb927.10.10950	CDS	heat shock protein 83, HSP83	Chaperone	4483	3364	8136	7625
Tb927.10.10960	Tb927.10.10960	CDS	heat shock protein 83, HSP83	Chaperone	4479	3294	8029	7635
Tb927.10.10970	Tb927.10.10970	CDS	heat shock protein 83, HSP83	Chaperone	4388	3099	8004	7464
Tb927.10.10980	Tb927.10.10980	CDS	heat shock protein 83, HSP83	Chaperone	4390	3117	8074	7448
Tb927.10.12380	Tb927.10.12380	CDS	chaperone DNAj, putative, J42	Chaperone	1133	1873	1431	2651
Tb927.10.12530	Tb927.10.12530	CDS	chaperone DNAj, putative, J13	Chaperone	349	435	568	1085
Tb927.10.12640	Tb927.10.12640	CDS	chaperone DNAj, putative, J37	Chaperone	303	456	761	1348
Tb927.10.12710	Tb927.10.12710	CDS	heat shock protein, HSP110	Chaperone	6506	6495	16032	19294
Tb927.10.13220	Tb927.10.13220	CDS	cyclophilin type peptidyl-prolyl cis-trans isomerase, putative (PPIase)	Chaperone	531	668	1249	2218
Tb927.10.13830	Tb927.10.13830	CDS	chaperone DNAj, putative, J23	Chaperone	514	715	2182	3064
Tb927.10.14380	Tb927.10.14380	CDS	Hsp70 protein, putative	Chaperone	531	724	1423	2663
Tb927.10.14730	Tb927.10.14730	CDS	chaperone DNAj, putative, J15	Chaperone	271	300	374	448
Tb927.10.14740	Tb927.10.14740	CDS	ACDP23B HSP20 cold-shock domain (p23-like)	Chaperone	179	174	132	124
Tb927.10.15590	Tb927.10.15590	CDS	FKBP-type peptidyl-prolyl cis-trans isomerase, conserved	Chaperone	106	150	255	398
Tb927.10.15600	Tb927.10.15600	CDS	FKBP-type peptidyl-prolyl cis-trans isomerase, conserved	Chaperone	152	190	198	219
Tb927.10.16100	Tb927.10.16100	CDS	FK506-binding protein (FKBP)-type peptidyl-prolyl isomerase	Chaperone	1305	1426	2416	2736
Tb927.10.2290	Tb927.10.2290	CDS	chaperone protein DNAj, endoplasmatic reticulum J3	Chaperone	424	469	1006	1465
Tb927.10.2620	Tb927.10.2620	CDS	ACDP23B HSP20 cold-shock domain (p23-like)	Chaperone	1851	2290	2348	2876
Tb927.10.4450	Tb927.10.4450	CDS	stress-inducible protein STI1-like, putative	Chaperone	567	615	709	846
Tb927.10.4620	Tb927.10.4620	CDS	peptidyl-prolyl cis-trans isomerase, putative (PPIase)	Chaperone	1013	1251	506	447
Tb927.10.4900	Tb927.10.4900	CDS	TPR-repeat-containing chaperone protein DNAJ, putative,TPR repeat protein	Chaperone	1393	1576	2966	4578
Tb927.10.5040	Tb927.10.5040	CDS	chaperone DNAj, putative, J20	Chaperone	300	453	626	1138
Tb927.10.5180	Tb927.10.5180	CDS	TPR-repeat-containing chaperone protein DNAJ, putative	Chaperone	338	508	1206	3409
Tb927.10.5660	Tb927.10.5660	CDS	DnaJ-like	Chaperone	340	394	970	1354
Tb927.10.6610	Tb927.10.6610	CDS	chaperone DNAj, putative, J22	Chaperone	488	637	1021	1536
Tb927.10.8190	Tb927.10.8190	CDS	Tric complex theta subunit (TCP-1-theta)	Chaperone	5339	6066	13950	21736
Tb927.10.8230	Tb927.10.8230	CDS	protein disulfide isomerase,ERp57-like, cofactor wth calnexin, putative	Chaperone	621	606	1348	1435
Tb927.10.8540	Tb927.10.8540	CDS	chaperone DNAj, putative, J6	Chaperone	1181	1535	1160	1574
Tb927.10.9420	Tb927.10.9420	CDS	mitochondrial chaperone BCS1, putative	Chaperone	439	678	890	1596
Tb927.10.9840	Tb927.10.9840	CDS	chaperone DNAj, putative, J33	Chaperone	610	600	834	1080
Tb927.11.1010	Tb927.11.1010	CDS	chaperone DNAj, putative, J18	Chaperone	791	1056	2047	3123
Tb927.11.11290	Tb927.11.11290	CDS	heat shock protein 70, HSP70c	Chaperone	2557	2608	5089	5751
Tb927.11.11330	Tb927.11.11330	CDS	heat shock protein 70, major HSP70	Chaperone	19332	19750	50242	53218
Tb927.11.12230	Tb927.11.12230	CDS	heat shock protein HslU2, in mitochondrion	Chaperone	645	566	1218	1464
Tb927.11.14250	Tb927.11.14250	CDS	Tric complex epsilon subunit (TCP-1-epsilon)	Chaperone	2590	2892	6788	8636
Tb927.11.15130	Tb927.11.15130	CDS	chaperone DNAj, putative, J7	Chaperone	818	1052	1297	1926
Tb927.11.15480	Tb927.11.15480	CDS	ACDP, HSP20-like chaperone	Chaperone	588	456	502	579
Tb927.11.16050	Tb927.11.16050	CDS	DYX1C1, HSP20 domain	Chaperone	363	535	594	912
Tb927.11.16740	Tb927.11.16740	CDS	chaperone DNAj, putative, J45	Chaperone	315	369	302	349
Tb927.11.16760	Tb927.11.16760	CDS	Tric complex alpha subunit (TCP-1-alpha)	Chaperone	4574	6157	13219	16402
Tb927.11.16980	Tb927.11.16980	CDS	chaperone DNAj, putative, J1	Chaperone	378	477	870	1199
Tb927.11.1900	Tb927.11.1900	CDS	Tric complex beta subunit (TCP-1-beta)	Chaperone	7238	6214	14062	18038
Tb927.11.2650	Tb927.11.2650	CDS	heat shock protein 84, putative, mit HSp90	Chaperone	7490	6659	13690	13847
Tb927.11.3240	Tb927.11.3240	CDS	Tric complex zeta subunit (TCP-1-zeta)	Chaperone	7045	7373	11392	12923
Tb927.11.5220	Tb927.11.5220	CDS	chaperone DNAj, putative, J8	Chaperone	260	289	909	1216
Tb927.11.5710	Tb927.11.5710	CDS	chaperone DNAj, putative, J29	Chaperone	206	338	607	1219
Tb927.11.880	Tb927.11.880	CDS	cyclophilin a,cyclophilin type peptidyl-prolyl cis-trans isomerase (CYPA)	Chaperone	12269	14176	26040	30593
Tb927.2.1560	Tb927.2.1560	CDS	cyclophilin type peptidyl-prolyl cis-trans isomerase, putative (PPIase)	Chaperone	2202	2376	5778	9606
Tb927.2.1680	Tb927.2.1680	CDS	cyclophilin type peptidyl-prolyl cis-trans isomerase, putative (PPIase)	Chaperone	3093	3234	4623	6230
Tb927.2.3030	Tb927.2.3030	CDS	ATP-dependent Clp protease subunit, heat shock protein 78 (HSP78)	Chaperone	938	653	2489	2090
Tb927.2.3960	Tb927.2.3960	CDS	chaperone DNAj, putative, J56	Chaperone	319	323	111	128
Tb927.2.5160	Tb927.2.5160	CDS	chaperone DNAj, putative, J2	Chaperone	6919	6340	15080	14784
Tb927.2.5980	Tb927.2.5980	CDS	ATP-dependent Clp protease subunit, heat shock protein 104 (HSP104)	Chaperone	757	757	1396	1589
Tb927.3.1430	Tb927.3.1430	CDS	chaperone DNAj, putative, J46	Chaperone	131	190	113	189
Tb927.3.1760	Tb927.3.1760	CDS	chaperone DNAj, putative, J36	Chaperone	1017	1173	481	626
Tb927.3.2290	Tb927.3.2290	CDS	chaperone DNAj, putative, J32	Chaperone	912	935	335	446
Tb927.3.3100	Tb927.3.3100	CDS	peptidyl-prolyl cis-trans isomerase NIMA-interacting 4, putative	Chaperone	1133	1639	382	523
Tb927.3.5340	Tb927.3.5340	CDS	Hsc70-interacting protein (Hip), putative	Chaperone	3606	4266	3755	4433
Tb927.4.2220	Tb927.4.2220	CDS	TPR-repeat-containing chaperone protein DNAJ, putative	Chaperone	857	1123	2633	3979
Tb927.4.2970	Tb927.4.2970	CDS	chaperone DNAj, putative, J12	Chaperone	105	170	313	522
Tb927.4.650	Tb927.4.650	CDS	chaperone DNAj, putative, J19	Chaperone	511	730	859	1245
Tb927.4.880	Tb927.4.880	CDS	TPR-repeat-containing chaperone protein DNAJ, putative	Chaperone	379	581	810	1410
Tb927.5.1020	Tb927.5.1020	CDS	disulfide isomerase, putative	Chaperone	218	283	494	758
Tb927.5.1370	Tb927.5.1370	CDS	cyclophilin-type peptidyl-prolyl cis-trans isomerase, putative (PPIase)	Chaperone	239	300	647	972
Tb927.5.1520	Tb927.5.1520	CDS	heat shock protein HslU1, in mitochondrion	Chaperone	1292	1678	2290	3067
Tb927.5.2880	Tb927.5.2880	CDS	chaperone DNAj, putative, J14	Chaperone	109	175	63	82
Tb927.5.2940	Tb927.5.2940	CDS	stress-induced protein sti1, putative	Chaperone	3583	3427	7114	8354
Tb927.5.580	Tb927.5.580	CDS	prefoldin subunit, putative	Chaperone	1505	1470	841	1226
Tb927.6.1320	Tb927.6.1320	CDS	cyclophilin-type peptidyl-prolyl cis-trans isomerase, putative (PPIase)	Chaperone	26	48	32	72
Tb927.6.1340	Tb927.6.1340	CDS	cyclophilin-type peptidyl-prolyl cis-trans isomerase, putative (PPIase)	Chaperone	35	67	36	99
Tb927.6.1360	Tb927.6.1360	CDS	cyclophilin-type peptidyl-prolyl cis-trans isomerase, putative (PPIase)	Chaperone	19	51	37	68
Tb927.6.1380	Tb927.6.1380	CDS	cyclophilin-type peptidyl-prolyl cis-trans isomerase, putative (PPIase)	Chaperone	20	64	40	88
Tb927.6.1400	Tb927.6.1400	CDS	cyclophilin-type peptidyl-prolyl cis-trans isomerase, putative (PPIase)	Chaperone	279	477	195	426
Tb927.6.2170	Tb927.6.2170	CDS	co-chaperone GrpE, putative	Chaperone	3856	4379	5909	9445
Tb927.6.3120	Tb927.6.3120	CDS	chaperone DNAj, putative, J24	Chaperone	74	100	164	220
Tb927.6.3730	Tb927.6.3730	CDS	chaperone DNAj, putative, J38	Chaperone	432	656	289	521
Tb927.6.3850	Tb927.6.3850	CDS	chaperone DNAj, putative, J9	Chaperone	335	580	457	1202
Tb927.7.1030	Tb927.7.1030	CDS	heat shock 70 kDa protein, putative (HSP70b)	Chaperone	343	407	1455	2188
Tb927.7.1300	Tb927.7.1300	CDS	protein disulfide isomerase,ERp72-like, cofactor wth calnexin, putative	Chaperone	429	380	494	481
Tb927.7.1320	Tb927.7.1320	CDS	10 kDa heat shock protein, putative (HSP10)	Chaperone	14631	13798	5885	5384
Tb927.7.1340	Tb927.7.1340	CDS	10 kDa heat shock protein, putative (HSP10)	Chaperone	14469	13982	6392	5775
Tb927.7.2070	Tb927.7.2070	CDS	heat shock protein DNAJ, putative	Chaperone	731	1132	620	818
Tb927.7.2480	Tb927.7.2480	CDS	peptidyl-prolyl cis-trans isomerase, putative (PAR45)	Chaperone	260	360	493	942
Tb927.7.2590	Tb927.7.2590	CDS	prefoldin, putative	Chaperone	1214	1575	1283	1405
Tb927.7.280	Tb927.7.280	CDS	cyclophilin-type peptidyl-prolyl cis-trans isomerase, putative (PPIase)	Chaperone	2511	2838	2707	4628
Tb927.7.3630	Tb927.7.3630	CDS	TPR-repeat-containing chaperone protein DNAJ, putative	Chaperone	128	196	429	533
Tb927.7.4590	Tb927.7.4590	CDS	chaperone DNAj, putative, J35	Chaperone	197	192	482	857
Tb927.7.4770	Tb927.7.4770	CDS	cyclophilin-type peptidyl-prolyl cis-trans isomerase, putative (PPIase)	Chaperone	1050	1174	1435	2089
Tb927.7.540	Tb927.7.540	CDS	chaperone DNAj, putative, J21	Chaperone	642	710	1290	2088
Tb927.7.570	Tb927.7.570	CDS	prefoldin, putative	Chaperone	1905	2174	2208	2882
Tb927.7.5790	Tb927.7.5790	CDS	protein disulfide isomerase, ERp44-like	Chaperone	1580	1075	1048	732
Tb927.7.6200	Tb927.7.6200	CDS	chaperone DNAj, putative, J26	Chaperone	708	830	1153	1603
Tb927.7.6660	Tb927.7.6660	CDS	chaperone DNAj, putative, J10	Chaperone	1004	1316	2445	3524
Tb927.7.680	Tb927.7.680	CDS	chaperone DNAj, putative, J25	Chaperone	587	631	1251	2050
Tb927.7.710	Tb927.7.710	CDS	heat shock 70 kDa protein, putative (HSP70.4)	Chaperone	3087	2817	12348	16639
Tb927.7.740	Tb927.7.740	CDS	chaperone DNAj, putative, J28	Chaperone	408	440	675	957
Tb927.7.990	Tb927.7.990	CDS	chaperone DNAj, putative, J31	Chaperone	491	634	1316	2155
Tb927.8.1010	Tb927.8.1010	CDS	chaperone DNAj, putative, J30	Chaperone	262	360	737	1245
Tb927.8.1030	Tb927.8.1030	CDS	chaperone DNAj, putative, J48	Chaperone	204	353	585	930
Tb927.8.2000	Tb927.8.2000	CDS	cyclophilin, putative (NCP1) (in PUF7-TAP)	Chaperone	900	856	545	560
Tb927.8.3150	Tb927.8.3150	CDS	Tric complex gamma subunit (TCP-1-gamma)	Chaperone	4015	4678	8574	10749
Tb927.8.3580	Tb927.8.3580	CDS	mitochondrial chaperone BCS1, putative	Chaperone	468	708	1527	2463
Tb927.8.5230	Tb927.8.5230	CDS	cyclophilin-type peptidyl-prolyl cis-trans isomerase, putative (PPIase)	Chaperone	310	555	944	1741
Tb927.8.690	Tb927.8.690	CDS	peptidyl-prolyl cis-trans isomerase/rotamase, putative,PPIase, putative (PIN1)	Chaperone	743	818	767	760
Tb927.8.6910	Tb927.8.6910	CDS	cyclophilin-type peptidyl-prolyl cis-trans isomerase, putative (PPIase)	Chaperone	455	674	383	589
Tb927.8.7010	Tb927.8.7010	CDS	chaperone DNAj, putative, J44	Chaperone	726	893	528	743
Tb927.8.8310	Tb927.8.8310	CDS	chaperone DNAj, putative, J70	Chaperone	835	1089	1716	3833
Tb927.9.10230	Tb927.9.10230	CDS	ACDP23 HSP20 domain (p23-like)	Chaperone	5437	3896	4197	3774
Tb927.9.10950	Tb927.9.10950	CDS	chaperone DNAj, putative, J43	Chaperone	307	358	836	1346
Tb927.9.11270	Tb927.9.11270	CDS	Tric complex eta subunit (TCP-1-eta)	Chaperone	5290	5505	12544	15069
Tb927.9.11740	Tb927.9.11740	CDS	cyclophilin type peptidyl-prolyl cis-trans isomerase, putative (PPIase)	Chaperone	373	622	1061	2051
Tb927.9.12730	Tb927.9.12730	CDS	chaperone protein DNAj, endoplasmatic reticulum, J50	Chaperone	907	1222	2239	3265
Tb927.9.13290	Tb927.9.13290	CDS	HSP20 domain	Chaperone	265	426	323	497
Tb927.9.14180	Tb927.9.14180	CDS	chaperone DNAj, putative, J39	Chaperone	615	829	993	1614
Tb927.9.14420	Tb927.9.14420	CDS	cyclophilin type peptidyl-prolyl cis-trans isomerase, putative (PPIase)	Chaperone	485	622	798	919
Tb927.9.1560	Tb927.9.1560	CDS	hypothetical protein, conserved, DNAj domain	Chaperone	1801	1470	2787	3186
Tb927.9.3440	Tb927.9.3440	CDS	cyclophilin type peptidyl-prolyl cis-trans isomerase, putative (PPIase)	Chaperone	672	996	1241	1878
Tb927.9.4500	Tb927.9.4500	CDS	HSP70, endoplasmatic reticulum, HSP70.a	Chaperone	308	433	1477	2329
Tb927.9.8160	Tb927.9.8160	CDS	chaperone DNAj, putative, J11	Chaperone	328	406	983	1289
Tb927.9.8410	Tb927.9.8410	CDS	chaperone protein DNAj, putative	Chaperone	1155	1360	2009	2501
Tb927.9.9780	Tb927.9.9780	CDS	peptidyl-prolyl cis-trans isomerase (cyclophilin- 40), putative	Chaperone	1516	1738	2262	2757
Tb927.9.9860	Tb927.9.9860	CDS	GRP170, HSP70 and actin-like ATPase domains	Chaperone	894	828	1779	2884
Tb11.v5.0269.1-p1-CDS1	Tb11.v5.0269	CDS	histone acetyltransferase, putative	Chromatin	186	242	680	1110
Tb11.v5.0535.1-p1-CDS1	Tb11.v5.0535	CDS	minichromosome maintenance (MCM) complex subunit, putative	Chromatin	192	378	515	794
Tb11.v5.0640.1-p1-CDS1	Tb11.v5.0640	CDS	minichromosome maintenance (MCM) complex subunit, putative	Chromatin	140	204	401	682
Tb11.v5.0660.1-p1-CDS1	Tb11.v5.0660	CDS	histone deacetylase, putative	Chromatin	110	150	317	521
Tb927.1.2430	Tb927.1.2430	CDS	histone H3	Chromatin	5727	7175	134270	229360
Tb927.1.2450	Tb927.1.2450	CDS	histone H3	Chromatin	5777	7263	134428	228904
Tb927.1.2470	Tb927.1.2470	CDS	histone H3	Chromatin	5755	7230	134793	229132
Tb927.1.2490	Tb927.1.2490	CDS	histone H3	Chromatin	4845	6159	116186	199128
Tb927.1.2510	Tb927.1.2510	CDS	histone H3	Chromatin	5633	7183	133883	229510
Tb927.1.2530	Tb927.1.2530	CDS	histone H3	Chromatin	5578	7135	133672	229480
Tb927.1.2550	Tb927.1.2550	CDS	histone H3	Chromatin	5795	7348	134027	229432
Tb927.1.570	Tb927.1.570	CDS	Histone-lysine N-methyltransferase, H3 lysine-76 specific (DOT1B)	Chromatin	1260	1792	1139	1744
Tb927.1.630	Tb927.1.630	CDS	anti-silencing protein ASF1A	Chromatin	210	305	338	582
Tb927.10.10340	Tb927.10.10340	CDS	structural maintenance of chromosome 2 (SMC2)	Chromatin	426	532	904	1647
Tb927.10.10445	Tb927.10.10445	CDS	Core histone H2A/H2B/H3/H4, putative	Chromatin	1396	2407	2241	2891
Tb927.10.10460	Tb927.10.10460	CDS	histone H2B	Chromatin	1639	2714	2348	3012
Tb927.10.10470	Tb927.10.10470	CDS	histone H2B	Chromatin	2282	3957	2921	3744
Tb927.10.10480	Tb927.10.10480	CDS	histone H2B	Chromatin	2206	3803	2850	3681
Tb927.10.10490	Tb927.10.10490	CDS	histone H2B	Chromatin	2445	3825	2870	3725
Tb927.10.10500	Tb927.10.10500	CDS	histone H2B	Chromatin	1756	2905	2478	3192
Tb927.10.10510	Tb927.10.10510	CDS	histone H2B	Chromatin	2403	3883	2895	3709
Tb927.10.10520	Tb927.10.10520	CDS	histone H2B	Chromatin	2284	3765	2764	3707
Tb927.10.10530	Tb927.10.10530	CDS	histone H2B	Chromatin	2369	3811	3007	3611
Tb927.10.10540	Tb927.10.10540	CDS	histone H2B	Chromatin	2366	3911	2927	3743
Tb927.10.10550	Tb927.10.10550	CDS	histone H2B	Chromatin	2319	3811	3017	3685
Tb927.10.10560	Tb927.10.10560	CDS	histone H2B	Chromatin	2340	3927	2839	3675
Tb927.10.10570	Tb927.10.10570	CDS	histone H2B	Chromatin	1757	2833	2451	3171
Tb927.10.10580	Tb927.10.10580	CDS	histone H2B	Chromatin	2392	3935	2969	3823
Tb927.10.10590	Tb927.10.10590	CDS	histone H2B	Chromatin	2625	4354	3453	4401
Tb927.10.14390	Tb927.10.14390	CDS	POB3 component of FACT complex	Chromatin	1347	1492	2852	3941
Tb927.10.15350	Tb927.10.15350	CDS	histone H3 variant V (h3vaR)	Chromatin	4151	3303	5312	5523
Tb927.10.1680	Tb927.10.1680	CDS	histone deacetylase 1 (DAC1 or HDAC1)	Chromatin	202	397	283	629
Tb927.10.7050	Tb927.10.7050	CDS	chromatin assembly factor 1 subunit B, putative	Chromatin	445	554	906	1530
Tb927.10.740	Tb927.10.740	CDS	structural maintenance of chromosome 4 (SMC4)	Chromatin	551	561	1543	2462
Tb927.10.7420	Tb927.10.7420	CDS	bromodomain factor 2 BDF2	Chromatin	405	558	629	1009
Tb927.10.7510	Tb927.10.7510	CDS	chromatin binding protein, putative	Chromatin	303	419	669	1099
Tb927.10.8150	Tb927.10.8150	CDS	Bromodomain protein BDF1	Chromatin	510	910	1754	3597
Tb927.10.8310	Tb927.10.8310	CDS	Histone acetyltransferase HAT3	Chromatin	763	878	1119	1560
Tb927.11.10070	Tb927.11.10070	CDS	Bromodomain protein BDF3	Chromatin	387	595	817	1280
Tb927.11.11530	Tb927.11.11530	CDS	histone acetyltransferase HAT2	Chromatin	535	853	1691	3481
Tb927.11.13400	Tb927.11.13400	CDS	Bromodomain protein BDFx	Chromatin	466	718	1417	2466
Tb927.11.13640	Tb927.11.13640	CDS	J-binding protein (JBP1)	Chromatin	87	153	475	1383
Tb927.11.14840	Tb927.11.14840	CDS	CPC2, chromosomal passenger complex	Chromatin	1943	3158	5063	10878
Tb927.11.15600	Tb927.11.15600	CDS	histone deacetylase 2 (DAC2 or HDAC2)	Chromatin	529	968	567	1394
Tb927.11.1790	Tb927.11.1790	CDS	histone H1	Chromatin	1050	1184	1471	2872
Tb927.11.1800	Tb927.11.1800	CDS	histone H1	Chromatin	437	590	662	1073
Tb927.11.1860	Tb927.11.1860	CDS	histone H1	Chromatin	589	680	1411	2238
Tb927.11.1870	Tb927.11.1870	CDS	histone H1	Chromatin	82	125	72	105
Tb927.11.1880	Tb927.11.1880	CDS	histone H1	Chromatin	668	772	484	797
Tb927.11.370	Tb927.11.370	CDS	repressor activator protein 1 (RAP1)	Chromatin	1370	1665	4040	6110
Tb927.11.6780	Tb927.11.6780	CDS	regulator of chromatin condensation, putative (RCC1)	Chromatin	662	897	743	1160
Tb927.11.7350	Tb927.11.7350	CDS	histone H2B variant V (H2BVAR)	Chromatin	1631	1685	4849	5952
Tb927.2.1810	Tb927.2.1810	CDS	transcription silencer (ISWI)	Chromatin	3193	3370	6005	8828
Tb927.2.2190	Tb927.2.2190	CDS	histone deacetylase 3 (DAC3 or HDAC3)	Chromatin	161	208	456	872
Tb927.2.2670	Tb927.2.2670	CDS	histone H4 variant	Chromatin	1185	1761	2016	3094
Tb927.3.3490	Tb927.3.3490	CDS	high mobility group protein, putative (TDP1)	Chromatin	1083	1092	692	888
Tb927.5.2900	Tb927.5.2900	CDS	HDAC4 histone deacetylase 4 (DAC4 )	Chromatin	340	577	939	1906
Tb927.5.3510	Tb927.5.3510	CDS	structural maintenance of chromosome 3 (SMC3)	Chromatin	2185	1506	3773	4093
Tb927.5.4170	Tb927.5.4170	CDS	histone H4	Chromatin	9285	12224	6177	7763
Tb927.5.4180	Tb927.5.4180	CDS	histone H4	Chromatin	2307	14240	1084	13369
Tb927.5.4190	Tb927.5.4190	CDS	histone H4	Chromatin	8374	14333	4798	8808
Tb927.5.4200	Tb927.5.4200	CDS	histone H4	Chromatin	4330	3863	2965	2462
Tb927.5.4210	Tb927.5.4210	CDS	histone H4	Chromatin	3369	6072	1598	3515
Tb927.5.4220	Tb927.5.4220	CDS	histone H4	Chromatin	8352	14300	4800	8741
Tb927.5.4230	Tb927.5.4230	CDS	histone H4	Chromatin	3265	6144	1628	3504
Tb927.5.4240	Tb927.5.4240	CDS	histone H4	Chromatin	4399	3944	2893	2380
Tb927.5.4250	Tb927.5.4250	CDS	histone H4	Chromatin	4277	3915	2958	2267
Tb927.5.4260	Tb927.5.4260	CDS	histone H4	Chromatin	5459	4192	3434	2492
Tb927.6.4820	Tb927.6.4820	CDS	CPC1, chromosomal passenger complex	Chromatin	550	980	1504	3195
Tb927.7.1690	Tb927.7.1690	CDS	silent information regulator 2 (SIR2RP1)	Chromatin	329	508	879	1997
Tb927.7.2820	Tb927.7.2820	CDS	histone H2A	Chromatin	5215	6795	3709	4488
Tb927.7.2830	Tb927.7.2830	CDS	histone H2A	Chromatin	5428	7068	3892	4814
Tb927.7.2840	Tb927.7.2840	CDS	histone H2A	Chromatin	5493	6942	3806	4810
Tb927.7.2850	Tb927.7.2850	CDS	histone H2A	Chromatin	5429	6993	3801	4824
Tb927.7.2860	Tb927.7.2860	CDS	histone H2A	Chromatin	7205	9234	4601	5707
Tb927.7.2870	Tb927.7.2870	CDS	histone H2A	Chromatin	7348	9129	4651	5646
Tb927.7.2880	Tb927.7.2880	CDS	histone H2A	Chromatin	5460	7077	4006	4787
Tb927.7.2890	Tb927.7.2890	CDS	histone H2A	Chromatin	5543	7119	3784	4688
Tb927.7.2900	Tb927.7.2900	CDS	histone H2A	Chromatin	5560	7109	3816	4775
Tb927.7.2910	Tb927.7.2910	CDS	histone H2A	Chromatin	5448	7003	3839	4723
Tb927.7.2920	Tb927.7.2920	CDS	histone H2A	Chromatin	5506	7006	3885	4750
Tb927.7.2930	Tb927.7.2930	CDS	histone H2A	Chromatin	5499	7099	3860	4718
Tb927.7.2940	Tb927.7.2940	CDS	histone H2A	Chromatin	7316	9133	4712	5544
Tb927.7.4380	Tb927.7.4380	CDS	Bromodomain protein BDF4	Chromatin	379	549	749	1328
Tb927.7.4560	Tb927.7.4560	CDS	histone acetyltransferase HAT1	Chromatin	225	308	704	1108
Tb927.7.6360	Tb927.7.6360	CDS	histone H2A variant Z (h2aZ)	Chromatin	460	641	618	681
Tb927.8.1920	Tb927.8.1920	CDS	DOT1A	Chromatin	403	592	605	996
Tb927.8.5770	Tb927.8.5770	CDS	Elongator-like Protein 3a ELP3a	Chromatin	637	946	1156	2089
Tb927.8.5890	Tb927.8.5890	CDS	Anti-silencing function ASF1B	Chromatin	729	798	627	929
Tb927.9.10100	Tb927.9.10100	CDS	Possible histone methyltransferase: 7 SET domains.	Chromatin	5683	7692	19526	29208
Tb927.9.11850	Tb927.9.11850	CDS	structural maintenance of chromosome 1 (SMC1)	Chromatin	903	881	1802	2238
Tb927.9.4900	Tb927.9.4900	CDS	condensin subunit 1, putative	Chromatin	1090	1442	3078	5723
Tb927.9.5730	Tb927.9.5730	CDS	nucleosome assembly protein-like protein	Chromatin	4113	3663	7304	8079
Tb05.5K5.130	Tb05.5K5.130	CDS	paraflagellar rod protein par4, putative	Cytoskeleton	877	714	1185	1528
Tb05.5K5.90	Tb05.5K5.90	CDS	dynein light chain, putative	Cytoskeleton	322	318	114	146
Tb10.v4.0052	Tb10.v4.0052	CDS	MAP2 microtubule associated protein	Cytoskeleton	2561	2212	14790	19421
Tb11.0530	Tb11.0530	CDS	dynein light chain, putative	Cytoskeleton	115	200	380	716
Tb11.0845	Tb11.0845	CDS	dynein light chain LC8, putative (DYNLL2)	Cytoskeleton	3870	3857	2300	2592
Tb11.0890	Tb11.0890	CDS	epsin, putative	Cytoskeleton	398	552	1721	2676
Tb11.v5.0165.1-p1-CDS1	Tb11.v5.0165	CDS	kinesin, putative	Cytoskeleton	137	254	384	915
Tb11.v5.0241.1-p1-CDS1	Tb11.v5.0241	CDS	dynein heavy chain, putative	Cytoskeleton	637	688	1744	2720
Tb11.v5.0242.1-p1-CDS1	Tb11.v5.0242	CDS	dynein heavy chain, putative	Cytoskeleton	1003	1036	4991	7839
Tb11.v5.0271.1-p1-CDS1	Tb11.v5.0271	CDS	trypanin, putative	Cytoskeleton	436	501	832	1210
Tb11.v5.0383.1-p1-CDS1	Tb11.v5.0383	CDS	zeta tubulin, putative	Cytoskeleton	157	191	373	594
Tb11.v5.0392.1-p1-CDS1	Tb11.v5.0392	CDS	kinesin heavy chain, putative	Cytoskeleton	33	64	92	204
Tb11.v5.0434.1-p1-CDS1	Tb11.v5.0434	CDS	kinesin, putative	Cytoskeleton	421	507	1622	2568
Tb11.v5.0468.1-p1-CDS1	Tb11.v5.0468	CDS	alpha tubulin, putative	Cytoskeleton	21438	33260	61887	86816
Tb11.v5.0469.1-p1-CDS1	Tb11.v5.0469	CDS	beta tubulin, putative	Cytoskeleton	41556	58530	119369	151483
Tb11.v5.0486.1-p1-CDS1	Tb11.v5.0486	CDS	katanin, putative	Cytoskeleton	153	158	282	413
Tb11.v5.0493.1-p1-CDS1	Tb11.v5.0493	CDS	kinesin K39, putative	Cytoskeleton	146	113	321	525
Tb11.v5.0538.1-p1-CDS1	Tb11.v5.0538	CDS	PFR protein 69	Cytoskeleton	5403	4693	6470	5755
Tb11.v5.0616.1-p1-CDS1	Tb11.v5.0616	CDS	paraflagellar rod protein, putative	Cytoskeleton	231	296	662	1057
Tb11.v5.0625.1-p1-CDS1	Tb11.v5.0625	CDS	C-terminal motor kinesin, putative	Cytoskeleton	106	185	456	707
Tb11.v5.0636.1-p1-CDS1	Tb11.v5.0636	CDS	C-terminal motor kinesin	Cytoskeleton	377	434	1232	1452
Tb11.v5.0698.1-p1-CDS1	Tb11.v5.0698	CDS	dynein heavy chain, putative	Cytoskeleton	327	354	487	722
Tb11.v5.0727.1-p1-CDS1	Tb11.v5.0727	CDS	flagellum transition zone component, putative	Cytoskeleton	167	211	369	770
Tb11.v5.0733.1-p1-CDS1	Tb11.v5.0733	CDS	dynein heavy chain, cytosolic, putative	Cytoskeleton	67	71	255	424
Tb11.v5.0777.1-p1-CDS1	Tb11.v5.0777	CDS	paraflagellar rod protein, putative	Cytoskeleton	92	91	322	425
Tb11.v5.0787.1-p1-CDS1	Tb11.v5.0787	CDS	kinesin, putative	Cytoskeleton	26	39	205	381
Tb11.v5.0797.1-p1-CDS1	Tb11.v5.0797	CDS	Flagellar calcium binding protein	Cytoskeleton	1319	1588	1266	1562
Tb11.v5.0819.1-p1-CDS1	Tb11.v5.0819	CDS	kinesin, putative	Cytoskeleton	258	277	500	697
Tb11.v5.0833.1-p1-CDS1	Tb11.v5.0833	CDS	kinesin, putative	Cytoskeleton	325	301	816	1515
Tb11.v5.0835.1-p1-CDS1	Tb11.v5.0835	CDS	kinesin, putative	Cytoskeleton	135	224	589	1144
Tb11.v5.0848.1-p1-CDS1	Tb11.v5.0848	CDS	gamma-tubulin complex subunit, putative	Cytoskeleton	303	479	884	1363
Tb11.v5.0868.1-p1-CDS1	Tb11.v5.0868	CDS	mitotubule-associated protein Gb4, putative	Cytoskeleton	855	557	1991	2421
Tb11.v5.0901.1-p1-CDS1	Tb11.v5.0901	CDS	tubulin-tyrsoine ligase-like protein, putative	Cytoskeleton	125	126	281	591
Tb11.v5.1036.1-p1-CDS1	Tb11.v5.1036	CDS	gamma-tubulin complex subunit, putative	Cytoskeleton	146	168	89	110
Tb11.v5.1055.1-p1-CDS1	Tb11.v5.1055	CDS	Paraflagellar rod protein 73kDa	Cytoskeleton	2870	2784	4288	4554
Tb927.1.1100	Tb927.1.1100	CDS	BBP109	Cytoskeleton	266	334	1153	2218
Tb927.1.1150	Tb927.1.1150	CDS	zeta tubulin	Cytoskeleton	298	419	616	1026
Tb927.1.1340	Tb927.1.1340	CDS	FG-GAP repeat protein, putative,intergrin alpha chain protein, putative	Cytoskeleton	468	720	843	1535
Tb927.1.1350	Tb927.1.1350	CDS	kinesin heavy chain, Kinesin-1	Cytoskeleton	277	373	865	1938
Tb927.1.1540	Tb927.1.1540	CDS	Tubulin/FtsZ family, putative	Cytoskeleton	471	662	1341	1911
Tb927.1.1550	Tb927.1.1550	CDS	tubulin-tyrosine ligase, putative	Cytoskeleton	587	773	892	1450
Tb927.1.1910	Tb927.1.1910	CDS	MORN repeat-containing protein	Cytoskeleton	448	606	1353	2770
Tb927.1.2330	Tb927.1.2330	CDS	beta tubulin	Cytoskeleton	37366	52864	115917	147998
Tb927.1.2340	Tb927.1.2340	CDS	alpha tubulin	Cytoskeleton	37261	56793	76635	101968
Tb927.1.2350	Tb927.1.2350	CDS	beta tubulin	Cytoskeleton	34200	48670	98826	127016
Tb927.1.2360	Tb927.1.2360	CDS	alpha tubulin	Cytoskeleton	37624	56321	76171	102588
Tb927.1.2370	Tb927.1.2370	CDS	beta tubulin	Cytoskeleton	42073	58654	118712	151467
Tb927.1.2380	Tb927.1.2380	CDS	alpha tubulin	Cytoskeleton	37212	56346	75987	102322
Tb927.1.2390	Tb927.1.2390	CDS	beta tubulin	Cytoskeleton	37758	53215	115322	147725
Tb927.1.2400	Tb927.1.2400	CDS	alpha tubulin	Cytoskeleton	37096	56274	81855	112297
Tb927.1.2670	Tb927.1.2670	CDS	flagellar protein PF16	Cytoskeleton	3164	4040	11726	17384
Tb927.1.3250	Tb927.1.3250	CDS	hypothetical protein, myosin heavy-chain like	Cytoskeleton	662	808	2406	3949
Tb927.1.3300	Tb927.1.3300	CDS	myotubularin, putative,zinc-binding phosphatase, putative	Cytoskeleton	577	794	1254	2094
Tb927.1.3560	Tb927.1.3560	CDS	MAP2 microtubulue associated protein	Cytoskeleton	606	617	1306	2179
Tb927.1.4310	Tb927.1.4310	CDS	FAZ2 flagellar attachment zone protein	Cytoskeleton	1537	2560	8321	20793
Tb927.10.10090	Tb927.10.10090	CDS	CMF14, possible component of motile flagella, TbTBC-L	Cytoskeleton	644	932	2702	5025
Tb927.10.10140	Tb927.10.10140	CDS	paraflagellar rod protein PFC19	Cytoskeleton	2704	3083	8811	10423
Tb927.10.10280	Tb927.10.10280	CDS	BBP268	Cytoskeleton	3125	2728	14097	19402
Tb927.10.10320	Tb927.10.10320	CDS	dynein light chain, putative,dynein Tctex1 family, putative	Cytoskeleton	239	401	269	351
Tb927.10.10360	Tb927.10.10360	CDS	microtubule-associated protein, putative	Cytoskeleton	1372	1102	5195	7259
Tb927.10.10600	Tb927.10.10600	CDS	ARP2/3 complex 16kDa subunit, putative	Cytoskeleton	371	476	411	514
Tb927.10.10690	Tb927.10.10690	CDS	CEP19	Cytoskeleton	91	127	365	604
Tb927.10.11080	Tb927.10.11080	CDS	paraflagellar rod protein,I17 antigen	Cytoskeleton	641	462	2210	1809
Tb927.10.1110	Tb927.10.1110	CDS	Trypanosome-specific kinesin family 2	Cytoskeleton	134	152	787	1522
Tb927.10.11250	Tb927.10.11250	CDS	FAP172 homologue, molecular ruler for axonemes	Cytoskeleton	1197	944	666	967
Tb927.10.1130	Tb927.10.1130	CDS	dynein arm light chain, axonemal, putative	Cytoskeleton	203	288	397	581
Tb927.10.11300	Tb927.10.11300	CDS	paraflagellar rod protein PFC16	Cytoskeleton	6731	6628	5384	5874
Tb927.10.11310	Tb927.10.11310	CDS	intraflagellar transport protein IFT55/IFT57	Cytoskeleton	1127	1137	2859	4205
Tb927.10.1140	Tb927.10.1140	CDS	epsilon tubulin (TUBE1)	Cytoskeleton	130	185	405	769
Tb927.10.1170	Tb927.10.1170	CDS	intraflagellar transport protein IFT172	Cytoskeleton	818	1060	2737	3986
Tb927.10.11800	Tb927.10.11800	CDS	33 kDa inner dynein arm light chain, axonemal, putative,dynein light chain, putative	Cytoskeleton	307	426	1074	1787
Tb927.10.12440	Tb927.10.12440	CDS	kinesin, putative	Cytoskeleton	323	414	682	1201
Tb927.10.12490	Tb927.10.12490	CDS	kinesin, putative	Cytoskeleton	595	706	1390	2202
Tb927.10.12720	Tb927.10.12720	CDS	BOH1, hook complex protein, resemblance to myosin	Cytoskeleton	417	509	842	1564
Tb927.10.12870	Tb927.10.12870	CDS	BBP120	Cytoskeleton	479	684	1569	2825
Tb927.10.12920	Tb927.10.12920	CDS	FAZ18 flagellar attachment zone protein	Cytoskeleton	589	843	1417	2715
Tb927.10.12950	Tb927.10.12950	CDS	BBP110	Cytoskeleton	260	331	578	849
Tb927.10.12990	Tb927.10.12990	CDS	hypothetical protein, conserved,predicted ankyrin repeat family protein	Cytoskeleton	475	760	689	1037
Tb927.10.13100	Tb927.10.13100	CDS	CIF3 cytokinesis initiation factor	Cytoskeleton	164	163	386	690
Tb927.10.13110	Tb927.10.13110	CDS	dynein light chain, putative,dynein light chain 2B, redicted dynein modulator,roadblock/LC7 family member	Cytoskeleton	1835	1973	2411	2999
Tb927.10.13190	Tb927.10.13190	CDS	ARP2/3 complex subunit, putative	Cytoskeleton	288	333	441	749
Tb927.10.13330	Tb927.10.13330	CDS	paraflagellar rod protein PFC20	Cytoskeleton	819	946	2678	4641
Tb927.10.13370	Tb927.10.13370	CDS	dynein light chain, putative,dynein Tctex1 family, putative	Cytoskeleton	896	1159	1074	1358
Tb927.10.13740	Tb927.10.13740	CDS	calcium-dependent lipid binding protein, putative,synaptotagmin, putative (CaLB)	Cytoskeleton	423	483	941	1418
Tb927.10.13800	Tb927.10.13800	CDS	hypothetical protein, conserved, no yeast or human match	Cytoskeleton	960	1285	15568	26459
Tb927.10.13870	Tb927.10.13870	CDS	tubulin tyrosine ligase protein, putative	Cytoskeleton	693	1038	1840	2892
Tb927.10.13950	Tb927.10.13950	CDS	tubulin-specific chaperone, putative	Cytoskeleton	623	875	713	1014
Tb927.10.13960	Tb927.10.13960	CDS	flagellar protein PF20	Cytoskeleton	950	1236	2808	4179
Tb927.10.14010	Tb927.10.14010	CDS	RP2 basal body protein, required for axoneme formation	Cytoskeleton	1326	1520	4126	6473
Tb927.10.14110	Tb927.10.14110	CDS	DIP13	Cytoskeleton	330	369	230	282
Tb927.10.14320	Tb927.10.14320	CDS	FAZ9 flagellar attachment zone protein	Cytoskeleton	879	1060	2981	5447
Tb927.10.14470	Tb927.10.14470	CDS	intraflagellar transport protein IFT140	Cytoskeleton	1451	1651	4424	7317
Tb927.10.1450	Tb927.10.1450	CDS	plectin, putative	Cytoskeleton	1742	1399	6629	8271
Tb927.10.14520	Tb927.10.14520	CDS	BBP52	Cytoskeleton	506	736	1465	2452
Tb927.10.14890	Tb927.10.14890	CDS	C-terminal motor kinesin KIFC1	Cytoskeleton	420	423	1183	1456
Tb927.10.14980	Tb927.10.14980	CDS	intraflagellar transport protein IFT52	Cytoskeleton	615	846	2023	3095
Tb927.10.14990	Tb927.10.14990	CDS	intraflagellar transport protein IFT80/CHE2	Cytoskeleton	648	871	1911	2874
Tb927.10.15190	Tb927.10.15190	CDS	BBP72	Cytoskeleton	360	527	877	1567
Tb927.10.15250	Tb927.10.15250	CDS	paraflagellar rod protein PFC15	Cytoskeleton	684	839	3159	4282
Tb927.10.15290	Tb927.10.15290	CDS	hypothetical protein, tubulin-binding CAP cofactor domain (cytoskeletal)	Cytoskeleton	823	1201	3085	5674
Tb927.10.15390	Tb927.10.15390	CDS	FAZ7 Trypanosome-specific kinesin family 2	Cytoskeleton	425	537	1561	2676
Tb927.10.15400	Tb927.10.15400	CDS	Trypanosome-specific kinesin family 2	Cytoskeleton	801	833	2029	3064
Tb927.10.15580	Tb927.10.15580	CDS	dynein light chain, putative	Cytoskeleton	120	137	412	672
Tb927.10.15730	Tb927.10.15730	CDS	SPRY domain/Ankyrin repeats (3 copies), putative	Cytoskeleton	949	1269	6115	13061
Tb927.10.15750	Tb927.10.15750	CDS	P197, tripartite attachment complex component	Cytoskeleton	1189	1068	4374	6104
Tb927.10.15760	Tb927.10.15760	CDS	hypothetical protein, conserved, in flagellar proteomes, low homology to d tRNA methyltransferase of s: cerevisiae	Cytoskeleton	2484	2880	5801	6452
Tb927.10.15800	Tb927.10.15800	CDS	actin related protein 2, putative	Cytoskeleton	185	288	298	576
Tb927.10.15930	Tb927.10.15930	CDS	pdz domain containing protein, hook complex	Cytoskeleton	75	121	171	290
Tb927.10.16110	Tb927.10.16110	CDS	CMF1, possible component of motile flagella	Cytoskeleton	186	264	345	545
Tb927.10.2640	Tb927.10.2640	CDS	intraflagellar transport protein IFT81	Cytoskeleton	569	624	1433	2255
Tb927.10.2860	Tb927.10.2860	CDS	POC1	Cytoskeleton	483	647	666	1145
Tb927.10.2880	Tb927.10.2880	CDS	FAZ26 calcium channel protein, putative	Cytoskeleton	725	994	3554	6564
Tb927.10.3010	Tb927.10.3010	CDS	hook complex protein, conserved	Cytoskeleton	368	582	1949	3822
Tb927.10.3140	Tb927.10.3140	CDS	BBP68	Cytoskeleton	669	938	1834	3180
Tb927.10.3310	Tb927.10.3310	CDS	CMF76b, possible component of motile flagella	Cytoskeleton	324	410	774	1096
Tb927.10.350	Tb927.10.350	CDS	BBP59	Cytoskeleton	375	372	1251	2045
Tb927.10.4170	Tb927.10.4170	CDS	CAP292 Clathrin-associated protein, resembles yeast myosins, homologue of centrosome-associated protein CEP250	Cytoskeleton	815	828	3258	5444
Tb927.10.4210	Tb927.10.4210	CDS	BBP38	Cytoskeleton	320	460	566	970
Tb927.10.450	Tb927.10.450	CDS	CMF62 component of motile flagella	Cytoskeleton	438	481	665	964
Tb927.10.4540	Tb927.10.4540	CDS	ARP2/3 complex subunit, putative	Cytoskeleton	114	178	92	139
Tb927.10.4690	Tb927.10.4690	CDS	dynein light chain, putative	Cytoskeleton	430	493	756	1102
Tb927.10.5350	Tb927.10.5350	CDS	IAD-4 inner arm dynein heavy chain	Cytoskeleton	1644	1857	7577	11974
Tb927.10.5380	Tb927.10.5380	CDS	intraflagellar transport protein IFT122	Cytoskeleton	942	1009	1708	2637
Tb927.10.5430	Tb927.10.5430	CDS	Flagellar C1a complex subunit C1a-32, putative	Cytoskeleton	399	613	939	1607
Tb927.10.5810	Tb927.10.5810	CDS	BARTL1	Cytoskeleton	1395	1522	2634	2841
Tb927.10.5870	Tb927.10.5870	CDS	FAZ25	Cytoskeleton	357	485	1573	2628
Tb927.10.5910	Tb927.10.5910	CDS	BBP86	Cytoskeleton	551	716	1168	2287
Tb927.10.5960	Tb927.10.5960	CDS	engulfment and cell motility domain 2, putative	Cytoskeleton	156	173	429	894
Tb927.10.5990	Tb927.10.5990	CDS	CEP57	Cytoskeleton	147	213	470	692
Tb927.10.6350	Tb927.10.6350	CDS	trypanin	Cytoskeleton	383	539	867	1280
Tb927.10.6360	Tb927.10.6360	CDS	FPRC	Cytoskeleton	389	451	601	909
Tb927.10.650	Tb927.10.650	CDS	TAX-2, flagellar protein	Cytoskeleton	618	820	1621	2731
Tb927.10.6670	Tb927.10.6670	CDS	dynein light chain, putative	Cytoskeleton	574	790	1152	1709
Tb927.10.6790	Tb927.10.6790	CDS	hypothetical protein, conserved, spindle pole body domain	Cytoskeleton	786	954	2890	4646
Tb927.10.6830	Tb927.10.6830	CDS	Bardet-Biedl syndrome 4 protein homolog (BBS4-like protein 4), putative	Cytoskeleton	131	223	301	623
Tb927.10.720	Tb927.10.720	CDS	FAX24 or CAP118 Clathrin-associated protein	Cytoskeleton	394	546	2280	4087
Tb927.10.7290	Tb927.10.7290	CDS	Flagellar Member 2 (FLAM2)	Cytoskeleton	1524	1581	6034	9360
Tb927.10.7600	Tb927.10.7600	CDS	POC5	Cytoskeleton	350	538	1140	2005
Tb927.10.7690	Tb927.10.7690	CDS	CMF4, T. brucei components of motile flagella (TbCMF4)	Cytoskeleton	1136	1464	3780	6675
Tb927.10.7880	Tb927.10.7880	CDS	Sperm tail/Sperm tail C-terminal domain containing protein, putative	Cytoskeleton	340	352	512	687
Tb927.10.840	Tb927.10.840	CDS	FAZ6 flagellar attachment zone protein	Cytoskeleton	280	362	1012	2022
Tb927.10.850	Tb927.10.850	CDS	hook complex protein, conserved	Cytoskeleton	466	581	1069	1979
Tb927.10.8590	Tb927.10.8590	CDS	flagellum transition zone component (FTZC)	Cytoskeleton	585	727	3391	7356
Tb927.10.870	Tb927.10.870	CDS	FRW1 myosin-like, or KLIF1	Cytoskeleton	417	420	1719	3309
Tb927.10.8780	Tb927.10.8780	CDS	AAA domain containing protein, putative	Cytoskeleton	1806	2161	5698	8326
Tb927.10.8820	Tb927.10.8820	CDS	SMEE1 hook complex protein	Cytoskeleton	884	1116	3041	4240
Tb927.10.8830	Tb927.10.8830	CDS	FAZ5	Cytoskeleton	306	416	850	1307
Tb927.10.890	Tb927.10.890	CDS	kinesin	Cytoskeleton	2600	2700	5729	9957
Tb927.10.8930	Tb927.10.8930	CDS	paraflagellar rod protein PFC18	Cytoskeleton	1311	1457	4156	6312
Tb927.10.8940	Tb927.10.8940	CDS	Flagellum tageting protein KHARON1	Cytoskeleton	4734	6342	25908	36075
Tb927.10.9250	Tb927.10.9250	CDS	G-actin binding protein, putative, CAP/Srv2p, putative	Cytoskeleton	765	1214	2365	3557
Tb927.10.9570	Tb927.10.9570	CDS	paraflagellar rod protein PFC14	Cytoskeleton	5418	5913	9186	12506
Tb927.10.9700	Tb927.10.9700	CDS	FAZ22	Cytoskeleton	460	528	2479	5093
Tb927.10.9770	Tb927.10.9770	CDS	gamma-tubulin complex subunit GCP2	Cytoskeleton	643	902	1752	2686
Tb927.10.9870	Tb927.10.9870	CDS	CMF12, possible component of motile flagella	Cytoskeleton	867	943	842	1071
Tb927.11.10090	Tb927.11.10090	CDS	hypothetical protein, conserved	Cytoskeleton	459	718	1021	1539
Tb927.11.10110	Tb927.11.10110	CDS	actin-like protein, putative	Cytoskeleton	689	925	1002	1373
Tb927.11.10120	Tb927.11.10120	CDS	hypothetical protein, conserved, various yeast/human matches at C-terminus, but no domains.	Cytoskeleton	347	528	1097	1679
Tb927.11.10660	Tb927.11.10660	CDS	BBP590	Cytoskeleton	1217	1188	4152	5678
Tb927.11.10760	Tb927.11.10760	CDS	KIN-D kinesin, associated with sub-pellicular microtubules, essential	Cytoskeleton	596	809	2130	3052
Tb927.11.1090	Tb927.11.1090	CDS	ClpGM6	Cytoskeleton	2347	1883	5755	8307
Tb927.11.10900	Tb927.11.10900	CDS	CMF9, MENG,flagellar component	Cytoskeleton	731	567	1112	1520
Tb927.11.10930	Tb927.11.10930	CDS	delta tubulin,tubulin delta chain (TUBD1)	Cytoskeleton	659	885	2382	3881
Tb927.11.11010	Tb927.11.11010	CDS	Intraflagellar transport particle protein	Cytoskeleton	1641	2210	3787	4093
Tb927.11.11210	Tb927.11.11210	CDS	paraflagellar rod protein PFC17	Cytoskeleton	1958	2181	3010	3701
Tb927.11.11220	Tb927.11.11220	CDS	dynein heavy chain	Cytoskeleton	4213	4953	15439	25596
Tb927.11.11340	Tb927.11.11340	CDS	gamma-tubulin complex subunit GCP3	Cytoskeleton	449	581	1338	2250
Tb927.11.11435	Tb927.11.11435	CDS	dynein light chain type 1, putative	Cytoskeleton	884	1022	1228	1615
Tb927.11.11480	Tb927.11.11480	CDS	Trichohyalin, putative	Cytoskeleton	353	310	822	872
Tb927.11.1150	Tb927.11.1150	CDS	radial spoke protein RSP3, putative	Cytoskeleton	988	1261	1216	1575
Tb927.11.11650	Tb927.11.11650	CDS	Component of motile flagella 64	Cytoskeleton	324	444	1031	1739
Tb927.11.11720	Tb927.11.11720	CDS	FG-GAP repeat protein, putative,intergrin alpha chain protein, putative	Cytoskeleton	522	569	980	1487
Tb927.11.11965	Tb927.11.11965	CDS	cytoskeleton-associated protein, putative	Cytoskeleton	735	778	411	523
Tb927.11.11975	Tb927.11.11975	CDS	cytoskeleton-associated protein, putative	Cytoskeleton	692	813	350	514
Tb927.11.11980	Tb927.11.11980	CDS	microtubule-associated protein,corset-associated protein 15 (CAP15)	Cytoskeleton	824	862	525	684
Tb927.11.12150	Tb927.11.12150	CDS	flagellar protein essential for flagellar pocket biogenesis (BILBO1)	Cytoskeleton	833	863	1657	2197
Tb927.11.12180	Tb927.11.12180	CDS	kinesin, 4/10 family.	Cytoskeleton	172	237	490	1059
Tb927.11.12360	Tb927.11.12360	CDS	ankyrin repeat protein, putative	Cytoskeleton	324	446	612	1003
Tb927.11.12530	Tb927.11.12530	CDS	FAZ3 flagellar attachment zone protein	Cytoskeleton	1644	2187	5631	8723
Tb927.11.13230	Tb927.11.13230	CDS	TbVAP, flagellar attachment zone	Cytoskeleton	709	973	2493	3643
Tb927.11.13300	Tb927.11.13300	CDS	Intraflagellar transport protein 25 IFT25	Cytoskeleton	414	449	222	310
Tb927.11.13500	Tb927.11.13500	CDS	paraflagellar rod protein par1	Cytoskeleton	2011	2090	4856	4879
Tb927.11.13690.2-p1-CDS1	Tb927.11.13690	CDS	radial spoke protein RSP11, putative	Cytoskeleton	854	834	1044	1422
Tb927.11.13690.1-p1-CDS1	Tb927.11.13690	CDS	radial spoke protein RSP11, putative	Cytoskeleton	854	834	1038	1418
Tb927.11.13700	Tb927.11.13700	CDS	BLD10	Cytoskeleton	411	457	940	1664
Tb927.11.13780	Tb927.11.13780	CDS	profilin	Cytoskeleton	2479	2905	958	1018
Tb927.11.13920	Tb927.11.13920	CDS	kinesin-II 85 Kd subunit, family 2	Cytoskeleton	429	479	661	1194
Tb927.11.1430	Tb927.11.1430	CDS	CMF2, T. brucei components of motile flagella (TbCMF2)	Cytoskeleton	1885	2189	5020	8188
Tb927.11.14300	Tb927.11.14300	CDS	dynein intermediate chain IC70, putative	Cytoskeleton	1438	1662	4474	7076
Tb927.11.14880	Tb927.11.14880	CDS	paraflagellar rod protein PFC9	Cytoskeleton	1088	1219	2590	3531
Tb927.11.15070	Tb927.11.15070	CDS	BBP119	Cytoskeleton	556	717	1697	3150
Tb927.11.15100	Tb927.11.15100	CDS	Tb5.20 cytoskeletal protein	Cytoskeleton	920	922	2187	2912
Tb927.11.15140	Tb927.11.15140	CDS	hypothetical protein, conserved, no domains	Cytoskeleton	434	614	2476	4043
Tb927.11.15450	Tb927.11.15450	CDS	BBP270	Cytoskeleton	3772	2491	1902	3304
Tb927.11.15800	Tb927.11.15800	CDS	CIF1 = TOEFAZ1	Cytoskeleton	284	362	2102	3754
Tb927.11.16090	Tb927.11.16090	CDS	outer dynein arm docking complex, DC2/ODA1/CCDC114	Cytoskeleton	791	920	2418	3517
Tb927.11.16110	Tb927.11.16110	CDS	FG-GAP repeat protein, putative,intergrin alpha chain protein, putative	Cytoskeleton	747	753	1349	1738
Tb927.11.16150	Tb927.11.16150	CDS	tubulin binding cofactor A, putative	Cytoskeleton	2343	2742	1117	1677
Tb927.11.16200	Tb927.11.16200	CDS	microtubule-associated protein,corset-associated protein 17 (CAP17)	Cytoskeleton	7533	8057	3084	2804
Tb927.11.16310	Tb927.11.16310	CDS	myosin heavy chain, putative, in MCM-BP-TAP	Cytoskeleton	281	312	971	1564
Tb927.11.16810	Tb927.11.16810	CDS	dynein light intermediate chain D1bLIC, putative	Cytoskeleton	519	730	2293	3355
Tb927.11.16830	Tb927.11.16830	CDS	IFT22 (was RABL5) (in UPF1-TAP)	Cytoskeleton	835	1163	2686	3940
Tb927.11.1740	Tb927.11.1740	CDS	intraflagellar transport protein IFT88	Cytoskeleton	1323	1825	1882	2447
Tb927.11.2270	Tb927.11.2270	CDS	dynein intermediate chain IC140 (IDA7)	Cytoskeleton	577	744	2832	3880
Tb927.11.2400	Tb927.11.2400	CDS	Flabarin-like	Cytoskeleton	92	101	192	337
Tb927.11.2430	Tb927.11.2430	CDS	dynein heavy chain DHC1b or DYNC2H2, cytoplasmic type	Cytoskeleton	1373	1467	6832	12656
Tb927.11.2440	Tb927.11.2440	CDS	TBCCD1, bilobe, centrioles, cell body anterior	Cytoskeleton	394	586	1496	2821
Tb927.11.2490	Tb927.11.2490	CDS	Kinesin-3	Cytoskeleton	496	518	2695	5631
Tb927.11.260	Tb927.11.260	CDS	PIFTF6 ,predicted WD40 repeat	Cytoskeleton	1372	1580	3361	5528
Tb927.11.2610	Tb927.11.2610	CDS	hypothetical protein, conserved, no domains, no yeast or human match	Cytoskeleton	4254	4943	11929	14610
Tb927.11.2700	Tb927.11.2700	CDS	BBP69	Cytoskeleton	751	889	1711	2992
Tb927.11.2880	Tb927.11.2880	CDS	KIN-A, kinesin, mitotic spindle	Cytoskeleton	589	854	2164	3995
Tb927.11.3050	Tb927.11.3050	CDS	hypothetical protein	Cytoskeleton	408	528	642	1134
Tb927.11.3090	Tb927.11.3090	CDS	FOR20	Cytoskeleton	330	493	284	316
Tb927.11.320	Tb927.11.320	CDS	Potential LC8 homologue (dynein light chain associated to multiple functions in other species such as flagellum beating and formation)	Cytoskeleton	1046	1027	3208	3706
Tb927.11.3250	Tb927.11.3250	CDS	dynein heavy chain	Cytoskeleton	4345	4366	15336	24497
Tb927.11.3280	Tb927.11.3280	CDS	kinesin, MCAK-like KIF13-5	Cytoskeleton	699	893	2767	4169
Tb927.11.3290	Tb927.11.3290	CDS	p166, Tripartite attachment complex component	Cytoskeleton	333	324	1316	2109
Tb927.11.3300	Tb927.11.3300	CDS	SAS4	Cytoskeleton	619	641	3131	4483
Tb927.11.3360	Tb927.11.3360	CDS	T. brucei components of motile flagella (TbCMF22) OADbeta outer arm dynein heavy chain, not a DHC in Wickstead analysis	Cytoskeleton	905	1111	3171	5129
Tb927.11.3660	Tb927.11.3660	CDS	dynein light chain, putative,dynein Tctex1 family, putative	Cytoskeleton	229	274	307	441
Tb927.11.3880	Tb927.11.3880	CDS	actin, putative (TRYPARP)	Cytoskeleton	503	780	1156	2037
Tb927.11.4480	Tb927.11.4480	CDS	radial spoke protein RSP4/6, putative	Cytoskeleton	1008	1199	3491	5542
Tb927.11.4660	Tb927.11.4660	CDS	kinesin, MCAK-like KIF13-2, tip of flagellum	Cytoskeleton	410	560	1621	3087
Tb927.11.4710	Tb927.11.4710	CDS	hypothetical protein, conserved	Cytoskeleton	410	572	456	754
Tb927.11.4740	Tb927.11.4740	CDS	paraflagellar rod protein PFC12	Cytoskeleton	553	703	1029	1580
Tb927.11.5000	Tb927.11.5000	CDS	dynein intermediate chain IC78, putative	Cytoskeleton	1068	1283	3877	5394
Tb927.11.5300	Tb927.11.5300	CDS	kinesin, Kif13-3, predicted centromere-associated	Cytoskeleton	1063	1242	1809	2436
Tb927.11.5510	Tb927.11.5510	CDS	dynein light chain p28, axonemal, putative	Cytoskeleton	762	697	609	760
Tb927.11.5640	Tb927.11.5640	CDS	Flagellar pocket collar protein	Cytoskeleton	307	375	1631	3390
Tb927.11.5680	Tb927.11.5680	CDS	dynein light chain, putative	Cytoskeleton	1394	1382	2237	3346
Tb927.11.5750	Tb927.11.5750	CDS	SUMO-interacting motif protein TZP103.8, conserved	Cytoskeleton	299	310	649	1202
Tb927.11.6050	Tb927.11.6050	CDS	Flagellar-associated PapD-like, putative	Cytoskeleton	1296	1739	4701	8047
Tb927.11.6400	Tb927.11.6400	CDS	kinesin	Cytoskeleton	367	487	2204	3988
Tb927.11.6560	Tb927.11.6560	CDS	POC11	Cytoskeleton	148	268	449	772
Tb927.11.670	Tb927.11.670	CDS	epsinR	Cytoskeleton	417	536	1717	2822
Tb927.11.6810	Tb927.11.6810	CDS	tubulin-tyrsoine ligase-like protein, putative (TTL)	Cytoskeleton	580	713	2559	4363
Tb927.11.7130	Tb927.11.7130	CDS	hypothetical protein, conserved	Cytoskeleton	196	329	922	2127
Tb927.11.715	Tb927.11.715	CDS	dynein light chain LC8, putative	Cytoskeleton	3347	3647	1928	2156
Tb927.11.720	Tb927.11.720	CDS	hypothetical protein, conserved	Cytoskeleton	1480	1310	2524	3151
Tb927.11.7240	Tb927.11.7240	CDS	nexin-dynein regulatory complex 2 DCR2 CMF70	Cytoskeleton	367	339	428	587
Tb927.11.7560	Tb927.11.7560	CDS	CMF15, T. brucei components of motile flagella (TbCMF15)	Cytoskeleton	1342	1689	3152	4355
Tb927.11.7740	Tb927.11.7740	CDS	dynein light chain, putative,dynein Tctex2 family, putative	Cytoskeleton	71	61	153	263
Tb927.11.8160	Tb927.11.8160	CDS	dynein heavy chain	Cytoskeleton	3515	3996	15117	25991
Tb927.11.8350	Tb927.11.8350	CDS	KAT60a katanin, putative	Cytoskeleton	436	635	1243	2225
Tb927.11.8390	Tb927.11.8390	CDS	hypothetical protein, conserved	Cytoskeleton	432	553	1121	1630
Tb927.11.8860	Tb927.11.8860	CDS	CEP76	Cytoskeleton	456	607	817	1377
Tb927.11.8920	Tb927.11.8920	CDS	CEP120B	Cytoskeleton	204	360	363	698
Tb927.11.8950	Tb927.11.8950	CDS	LRRP1 leucine rich repeat), in bilobe	Cytoskeleton	861	987	3509	5110
Tb927.11.9110	Tb927.11.9110	CDS	C-terminal motor kinesin, Kinesin-14B	Cytoskeleton	290	432	811	1296
Tb927.11.9290	Tb927.11.9290	CDS	FAZ20 protein tyrosine kinase, putative	Cytoskeleton	421	708	1533	3077
Tb927.2.2160	Tb927.2.2160	CDS	paraflagellar rod protein PFC11	Cytoskeleton	1703	1852	1888	2212
Tb927.2.2900	Tb927.2.2900	CDS	ARP2/3 complex subunit, putative	Cytoskeleton	570	759	666	1232
Tb927.2.3660	Tb927.2.3660	CDS	paraflagellar rod protein PFC10	Cytoskeleton	1102	1265	5029	9399
Tb927.2.4060	Tb927.2.4060	CDS	dynein intermediate chain IC 138	Cytoskeleton	599	820	2357	3989
Tb927.2.4330	Tb927.2.4330	CDS	paraflagellar rod protein PFR5	Cytoskeleton	639	683	1634	2750
Tb927.2.4530	Tb927.2.4530	CDS	intraflagellar transport protein IFT43	Cytoskeleton	513	834	683	931
Tb927.2.4580	Tb927.2.4580	CDS	UNC119 (unc119)	Cytoskeleton	2714	2874	8079	11353
Tb927.2.4810	Tb927.2.4810	CDS	CMF5, T. brucei components of motile flagella (TbCMF5)	Cytoskeleton	963	1214	3882	6393
Tb927.2.5250	Tb927.2.5250	CDS	tubulin-tyrosine ligase, putative	Cytoskeleton	610	834	1252	2392
Tb927.2.5270	Tb927.2.5270	CDS	IAD-3 inner arm dynein heavy chain	Cytoskeleton	3493	4233	13657	22465
Tb927.2.5760	Tb927.2.5760	CDS	Flagellar Member 8 (FLAM8)	Cytoskeleton	2771	3062	10292	14549
Tb927.2.950	Tb927.2.950	CDS	paraflagellar rod protein PFC13	Cytoskeleton	1167	494	2062	1900
Tb927.3.1110	Tb927.3.1110	CDS	flagellar transport protein, putative (PIFTA1)	Cytoskeleton	612	807	901	1243
Tb927.3.1400	Tb927.3.1400	CDS	alpha-tubulin N-acetyltransferase, putative	Cytoskeleton	471	534	870	1445
Tb927.3.1420	Tb927.3.1420	CDS	hypothetical protein, conserved, trypanosome-specific, C-terminal Kelch motif	Cytoskeleton	812	1043	2837	5307
Tb927.3.1900	Tb927.3.1900	CDS	hypothetical protein, conserved	Cytoskeleton	608	632	2459	3440
Tb927.3.2020	Tb927.3.2020	CDS	KIN-F kinesin	Cytoskeleton	485	627	1091	1765
Tb927.3.2040	Tb927.3.2040	CDS	kinesin, Kinesin-16	Cytoskeleton	241	328	698	1394
Tb927.3.2310	Tb927.3.2310	CDS	flagellar component,PACRGA	Cytoskeleton	1077	1274	4645	6700
Tb927.3.2890	Tb927.3.2890	CDS	radial spoke protein RSP10, putative	Cytoskeleton	1154	1342	965	1095
Tb927.3.3000	Tb927.3.3000	CDS	flagellar transport protein, putative (PIFTC3)	Cytoskeleton	1025	1225	3553	5151
Tb927.3.3020	Tb927.3.3020	CDS	actin-like protein, putative	Cytoskeleton	318	477	598	1049
Tb927.3.3030	Tb927.3.3030	CDS	BOH1, hook complex protein, resemblance to myosin	Cytoskeleton	1075	1180	3732	5953
Tb927.3.3170	Tb927.3.3170	CDS	hypothetical protein, conserved	Cytoskeleton	741	1074	1267	2031
Tb927.3.3300	Tb927.3.3300	CDS	FAZ19 flagellar attachment zone protein	Cytoskeleton	1020	1521	5464	8447
Tb927.3.3390	Tb927.3.3390	CDS	Trypanosome-specific kinesin family 2	Cytoskeleton	312	425	586	985
Tb927.3.3400	Tb927.3.3400	CDS	kinesin, putative	Cytoskeleton	227	352	447	705
Tb927.3.3450	Tb927.3.3450	CDS	ARL3A	Cytoskeleton	2402	2281	2272	2509
Tb927.3.3640	Tb927.3.3640	CDS	FG-GAP repeat protein, putative,intergrin alpha chain protein, putative	Cytoskeleton	272	432	543	1029
Tb927.3.3690	Tb927.3.3690	CDS	flagellar radial spoke protein-like, putative	Cytoskeleton	1149	1566	3398	5493
Tb927.3.3750	Tb927.3.3750	CDS	paraflagellar rod protein PFC7	Cytoskeleton	6143	5810	7032	6884
Tb927.3.3770	Tb927.3.3770	CDS	paraflagellar rod protein PFC6	Cytoskeleton	726	915	805	865
Tb927.3.4230	Tb927.3.4230	CDS	CMF33 subtilisin-like serine peptidase	Cytoskeleton	174	188	965	1904
Tb927.3.4290	Tb927.3.4290	CDS	paraflagellar rod component PFR1	Cytoskeleton	2875	2731	4339	4485
Tb927.3.4300	Tb927.3.4300	CDS	73 kDa paraflagellar rod protein. PFR1	Cytoskeleton	2923	2771	4546	4605
Tb927.3.4310	Tb927.3.4310	CDS	73 kDa paraflagellar rod protein. PFR1	Cytoskeleton	2878	2866	4299	4513
Tb927.3.4320	Tb927.3.4320	CDS	73 kDa paraflagellar rod protein. PFR1	Cytoskeleton	2816	2849	4371	4606
Tb927.3.4330	Tb927.3.4330	CDS	73 kDa paraflagellar rod protein. PFR1	Cytoskeleton	2634	2585	3854	4049
Tb927.3.4400	Tb927.3.4400	CDS	BBP41	Cytoskeleton	94	141	97	144
Tb927.3.4510	Tb927.3.4510	CDS	hypothetical protein, conserved	Cytoskeleton	567	702	1143	1907
Tb927.3.4960	Tb927.3.4960	CDS	Trypanosome-specific kinesin family 2	Cytoskeleton	1086	1064	1820	2356
Tb927.3.5020	Tb927.3.5020	CDS	Flagellar Member 6 (FLAM6)	Cytoskeleton	1955	2639	6667	10424
Tb927.3.5160	Tb927.3.5160	CDS	BBP136	Cytoskeleton	277	299	1213	2601
Tb927.3.5180	Tb927.3.5180	CDS	cofilin/actin depolymerizing factor, putative	Cytoskeleton	3541	3427	11535	13630
Tb927.3.5310	Tb927.3.5310	CDS	paraflagellar rod protein,I2 antigen	Cytoskeleton	1753	1580	2482	3623
Tb927.3.5450	Tb927.3.5450	CDS	BBP96	Cytoskeleton	336	473	1794	4101
Tb927.3.5490	Tb927.3.5490	CDS	flagellar transport protein, putative (PIFTB2)	Cytoskeleton	1228	1509	3784	5816
Tb927.3.5540	Tb927.3.5540	CDS	FAP133, Component of the IFT dynein motor	Cytoskeleton	846	984	2174	2893
Tb927.3.910	Tb927.3.910	CDS	gamma-tubulin	Cytoskeleton	390	530	1080	2030
Tb927.3.930	Tb927.3.930	CDS	OADalpha outer arm dynein heavy chain	Cytoskeleton	4145	4815	16698	26822
Tb927.4.1170	Tb927.4.1170	CDS	ankyrin, putative	Cytoskeleton	463	634	382	729
Tb927.4.1610	Tb927.4.1610	CDS	TAC40 component of tripartite attachment complex	Cytoskeleton	393	657	778	1313
Tb927.4.2060	Tb927.4.2060	CDS	FAZ8 resemblance to myosin	Cytoskeleton	743	948	1562	2221
Tb927.4.2080	Tb927.4.2080	CDS	CC2D is a FAZ-ER protein, also present on the basal bodies. CC2D is required for FAZ filament assembly.	Cytoskeleton	2266	2364	3424	4969
Tb927.4.2140	Tb927.4.2140	CDS	MBO2,flagellar component	Cytoskeleton	403	534	1149	1988
Tb927.4.2350	Tb927.4.2350	CDS	G-actin binding protein, putative, twinfilin, putative	Cytoskeleton	220	392	125	205
Tb927.4.2400	Tb927.4.2400	CDS	hypothetical protein, conserved	Cytoskeleton	650	786	2961	5182
Tb927.4.2730	Tb927.4.2730	CDS	Kinesin, kinesin-12	Cytoskeleton	305	382	1378	2346
Tb927.4.3120	Tb927.4.3120	CDS	hook complex protein, conserved	Cytoskeleton	114	134	463	863
Tb927.4.3130	Tb927.4.3130	CDS	CMF1, Spef1, flagellar component	Cytoskeleton	457	572	685	1085
Tb927.4.3390	Tb927.4.3390	CDS	tuzin, putative	Cytoskeleton	171	471	451	1829
Tb927.4.3440	Tb927.4.3440	CDS	BB50	Cytoskeleton	109	413	248	779
Tb927.4.3740	Tb927.4.3740	CDS	FAZ1 flagellar attachment zone protein	Cytoskeleton	1374	2667	3044	8061
Tb927.4.3910	Tb927.4.3910	CDS	kinesin Kif13-4	Cytoskeleton	321	540	1670	3268
Tb927.4.3950	Tb927.4.3950	CDS	cytoskeleton-associated protein CAP5.5, putative,cysteine peptidase, Clan CA, family C2, putative (CAP5.5)	Cytoskeleton	4113	4148	22014	27465
Tb927.4.4040	Tb927.4.4040	CDS	hypothetical protein, conserved	Cytoskeleton	1230	976	2501	3052
Tb927.4.4180	Tb927.4.4180	CDS	hypothetical protein, conserved	Cytoskeleton	268	433	1295	2271
Tb927.4.4970	Tb927.4.4970	CDS	myosin heavy chain kinase A, putative	Cytoskeleton	328	493	712	1285
Tb927.4.5340	Tb927.4.5340	CDS	FAZ11 flagellar attachment zone protein	Cytoskeleton	220	244	480	668
Tb927.4.5370	Tb927.4.5370	CDS	CMF39 dynein light chain, putative	Cytoskeleton	676	863	271	306
Tb927.4.5380	Tb927.4.5380	CDS	CFAP43	Cytoskeleton	1090	1382	1894	3163
Tb927.4.560	Tb927.4.560	CDS	Cytoplasmic dynein 2 heavy chain (DYNC2H1), putative	Cytoskeleton	2249	2284	7180	11528
Tb927.4.620	Tb927.4.620	CDS	hypothetical protein, conserved	Cytoskeleton	1065	1290	3240	6105
Tb927.4.870	Tb927.4.870	CDS	dynein heavy chain DNAH10 IAD-1alpha inner arm dynein heavy chain	Cytoskeleton	2893	3225	11527	20548
Tb927.4.980	Tb927.4.980	CDS	actin, putative	Cytoskeleton	309	426	414	556
Tb927.5.1070	Tb927.5.1070	CDS	hypothetical protein, conserved	Cytoskeleton	259	344	880	1660
Tb927.5.1230	Tb927.5.1230	CDS	hypothetical protein, 70% axoneme rest cytoplasm	Cytoskeleton	201	220	442	529
Tb927.5.1680	Tb927.5.1680	CDS	axoneme protein	Cytoskeleton	1709	2181	3846	6687
Tb927.5.1900	Tb927.5.1900	CDS	DC1/ODA3/CCDC151 homologue	Cytoskeleton	981	1119	1029	1374
Tb927.5.2090	Tb927.5.2090	CDS	kinesin, putative	Cytoskeleton	275	297	853	1388
Tb927.5.2410	Tb927.5.2410	CDS	KIN-E kinesin	Cytoskeleton	903	1010	3212	5232
Tb927.5.2440	Tb927.5.2440	CDS	CEP164	Cytoskeleton	272	271	826	2039
Tb927.5.2850	Tb927.5.2850	CDS	radial spoke protein RSP2, putative	Cytoskeleton	1398	1766	2654	3750
Tb927.5.2950	Tb927.5.2950	CDS	CMF3, T. brucei components of motile flagella (TbCMF3)	Cytoskeleton	1071	1526	3078	5320
Tb927.5.3030	Tb927.5.3030	CDS	intraflagellar transport protein IFT122B	Cytoskeleton	662	893	2918	4980
Tb927.5.3280	Tb927.5.3280	CDS	BBP135	Cytoskeleton	654	747	1764	2958
Tb927.5.3460	Tb927.5.3460	CDS	hypothetical protein, conserved, LysM domain (peptidoglycan binding). trypanosoma-specific	Cytoskeleton	335	352	941	1420
Tb927.5.3860	Tb927.5.3860	CDS	tubulin tyrosine ligase, putative	Cytoskeleton	719	978	1292	2491
Tb927.5.4340	Tb927.5.4340	CDS	BBP65	Cytoskeleton	389	427	942	1186
Tb927.5.4440	Tb927.5.4440	CDS	dynein light chain, putative	Cytoskeleton	508	535	339	450
Tb927.5.4480	Tb927.5.4480	CDS	paraflagellar rod protein par4, putative	Cytoskeleton	628	618	943	1287
Tb927.5.4570	Tb927.5.4570	CDS	FLA3 BS-specific flagellar attachment protein ESP8	Cytoskeleton	77	72	176	421
Tb927.5.4580	Tb927.5.4580	CDS	FLA3 BS-specific flagellar attachment protein	Cytoskeleton	37	38	117	429
Tb927.5.830	Tb927.5.830	CDS	TAC65	Cytoskeleton	214	369	780	1391
Tb927.6.1180	Tb927.6.1180	CDS	Basal body protein, similar to human non-muscle myosin	Cytoskeleton	236	332	4275	7391
Tb927.6.1730	Tb927.6.1730	CDS	hypothetical protein, conserved, resembles various yeast myosins	Cytoskeleton	269	477	860	2034
Tb927.6.1770	Tb927.6.1770	CDS	kinesin	Cytoskeleton	1368	1852	2653	5559
Tb927.6.2020	Tb927.6.2020	CDS	FG-GAP repeat protein, putative,intergrin alpha chain protein, putative	Cytoskeleton	334	655	876	2328
Tb927.6.2400	Tb927.6.2400	CDS	Gamma tubulin complex subunit GCP4	Cytoskeleton	534	1097	1287	3670
Tb927.6.2880	Tb927.6.2880	CDS	Kinesin-like but poor match	Cytoskeleton	804	1277	1478	3851
Tb927.6.3090	Tb927.6.3090	CDS	XMAP215, matches microtubule-associated proteins	Cytoskeleton	1358	2097	5913	13089
Tb927.6.3100	Tb927.6.3100	CDS	intraflagellar transport protein IFT46	Cytoskeleton	997	1597	2700	5702
Tb927.6.3150	Tb927.6.3150	CDS	Hydin,flagellar component	Cytoskeleton	4111	6143	19829	45683
Tb927.6.3220	Tb927.6.3220	CDS	hypothetical protein, conserved, no domains, no yeast or human match	Cytoskeleton	625	1106	2643	6220
Tb927.6.3290	Tb927.6.3290	CDS	intraflagellar transport protein IFT20	Cytoskeleton	966	1545	630	1271
Tb927.6.3570	Tb927.6.3570	CDS	tubulin-tyrosine ligase-like protein, conserved	Cytoskeleton	529	891	1333	3260
Tb927.6.3650	Tb927.6.3650	CDS	ARL3C	Cytoskeleton	1300	1844	1412	2058
Tb927.6.3670	Tb927.6.3670	CDS	paraflagellar rod protein PFC8	Cytoskeleton	3075	4688	8601	21388
Tb927.6.3840	Tb927.6.3840	CDS	reticulon domain protein	Cytoskeleton	1611	2444	2393	4107
Tb927.6.4140	Tb927.6.4140	CDS	paraflagellar rod protein PFC4	Cytoskeleton	10375	13788	13402	21733
Tb927.6.4390	Tb927.6.4390	CDS	kinesin	Cytoskeleton	396	690	1083	2517
Tb927.6.4670	Tb927.6.4670	CDS	MORN1 repeat-containing protein,flagellar component	Cytoskeleton	733	1286	823	1480
Tb927.6.870	Tb927.6.870	CDS	myotubularin, putative	Cytoskeleton	577	886	2424	6988
Tb927.7.1400	Tb927.7.1400	CDS	TAC60 component of tripartite attachment complex	Cytoskeleton	714	1009	1176	2237
Tb927.7.1920	Tb927.7.1920	CDS	paraflagellar rod protein PFC5	Cytoskeleton	1387	2020	2493	3752
Tb927.7.2290	Tb927.7.2290	CDS	hypothetical protein, conserved	Cytoskeleton	904	1594	743	1474
Tb927.7.2390	Tb927.7.2390	CDS	TAC102, kDNA segregation	Cytoskeleton	426	540	1237	2007
Tb927.7.2640	Tb927.7.2640	CDS	CAP51	Cytoskeleton	3541	3638	2732	3046
Tb927.7.2650	Tb927.7.2650	CDS	CAP51V	Cytoskeleton	907	929	1116	1288
Tb927.7.2790	Tb927.7.2790	CDS	CMF10, possible component of motile flagella	Cytoskeleton	805	1041	1853	3231
Tb927.7.3000	Tb927.7.3000	CDS	Trypanosome-specific kinesin family 2	Cytoskeleton	343	357	1286	2312
Tb927.7.3330	Tb927.7.3330	CDS	FAZ10 flagellar attachment zone protein	Cytoskeleton	3842	3346	3813	5498
Tb927.7.3370	Tb927.7.3370	CDS	intraflagellar transport protein IFT74	Cytoskeleton	688	835	1065	1421
Tb927.7.3410	Tb927.7.3410	CDS	Centrin4 - basal bodies and bilobe	Cytoskeleton	1142	873	1494	1563
Tb927.7.3440	Tb927.7.3440	CDS	EF hand protein, possibly in flagellum	Cytoskeleton	1395	1843	1319	1475
Tb927.7.3550	Tb927.7.3550	CDS	WCB	Cytoskeleton	5509	5441	17566	18777
Tb927.7.3560	Tb927.7.3560	CDS	CFAP44	Cytoskeleton	1368	1533	3757	5811
Tb927.7.3740	Tb927.7.3740	CDS	hypothetical protein, conserved, in flagellum	Cytoskeleton	1028	1293	2780	4066
Tb927.7.3830	Tb927.7.3830	CDS	kinesin K39, Trypanosome-specific kinesin family 2	Cytoskeleton	206	198	428	603
Tb927.7.3840	Tb927.7.3840	CDS	kinesin-like protein, fragment, putative	Cytoskeleton	51	59	60	95
Tb927.7.3880	Tb927.7.3880	CDS	BBP87	Cytoskeleton	888	942	1620	2364
Tb927.7.4070	Tb927.7.4070	CDS	calpain-like cysteine peptidase, putative,cysteine peptidase, Clan CA, family C2, putative	Cytoskeleton	16064	15272	13227	11721
Tb927.7.4110	Tb927.7.4110	CDS	Kinesin-like but poor match	Cytoskeleton	119	211	769	2142
Tb927.7.4290	Tb927.7.4290	CDS	NUDC1 Nuclear migration protein	Cytoskeleton	1318	1320	971	895
Tb927.7.4515	Tb927.7.4515	CDS	Bardet-Biedl syndrome 18 protein	Cytoskeleton	240	313	144	147
Tb927.7.4830	Tb927.7.4830	CDS	Kinesin-12	Cytoskeleton	137	240	355	922
Tb927.7.5040	Tb927.7.5040	CDS	KIN-B, kinesin, mitotic spindle mid-zone	Cytoskeleton	276	363	885	1534
Tb927.7.5050	Tb927.7.5050	CDS	hypothetical protein, conserved	Cytoskeleton	461	653	2626	4350
Tb927.7.5650	Tb927.7.5650	CDS	Kinesin-4/10	Cytoskeleton	348	498	632	1157
Tb927.7.5660	Tb927.7.5660	CDS	DC2 homologue	Cytoskeleton	871	1050	1457	2329
Tb927.7.6250	Tb927.7.6250	CDS	CEP120A	Cytoskeleton	204	384	317	583
Tb927.7.6290	Tb927.7.6290	CDS	kinesin, putative (TbKIF9A)	Cytoskeleton	971	1265	2829	4458
Tb927.7.6640	Tb927.7.6640	CDS	hypothetical protein, conserved, no domains, no yeast or human match, NADP binding domain Rossmann Fold	Cytoskeleton	1495	2112	5941	9755
Tb927.7.6840	Tb927.7.6840	CDS	Centrosomal spindle body, CEP44	Cytoskeleton	191	296	168	248
Tb927.7.6970	Tb927.7.6970	CDS	paraflagellar rod protein, putative	Cytoskeleton	297	397	722	1162
Tb927.7.7000	Tb927.7.7000	CDS	hook complex protein, conserved	Cytoskeleton	207	351	1448	4429
Tb927.7.7120	Tb927.7.7120	CDS	kinesin	Cytoskeleton	342	600	1484	3660
Tb927.7.7260	Tb927.7.7260	CDS	kinesin, putative (TbKIF9B)	Cytoskeleton	434	770	1939	3501
Tb927.7.7270	Tb927.7.7270	CDS	hypothetical protein, conserved	Cytoskeleton	378	537	1255	2771
Tb927.7.7400	Tb927.7.7400	CDS	BBP248	Cytoskeleton	456	465	2770	5610
Tb927.7.820	Tb927.7.820	CDS	dynein arm light chain, axonemal, putative	Cytoskeleton	324	482	670	1039
Tb927.7.920	Tb927.7.920	CDS	IAD-5 inner arm dynein heavy chain, clathrin-associated	Cytoskeleton	3213	3729	10967	18002
Tb927.8.1540	Tb927.8.1540	CDS	hypothetical protein, conserved	Cytoskeleton	566	868	2600	4622
Tb927.8.1550	Tb927.8.1550	CDS	paraflagellar rod protein PFC3	Cytoskeleton	2817	4103	13877	20459
Tb927.8.2030	Tb927.8.2030	CDS	PAVE1	Cytoskeleton	2930	2478	4547	4695
Tb927.8.2590	Tb927.8.2590	CDS	BBP60	Cytoskeleton	215	335	705	1333
Tb927.8.2630	Tb927.8.2630	CDS	KIN-C. Trypanosome-specific kinesin family 2	Cytoskeleton	1009	1142	2117	2972
Tb927.8.2820	Tb927.8.2820	CDS	CAP140	Cytoskeleton	797	1115	4568	8191
Tb927.8.3010	Tb927.8.3010	CDS	hook complex protein Smee1	Cytoskeleton	272	340	1352	2276
Tb927.8.3100	Tb927.8.3100	CDS	coronin (CRN12)	Cytoskeleton	887	1348	2905	4638
Tb927.8.3250	Tb927.8.3250	CDS	IAD-1beta inner arm dynein heavy chain	Cytoskeleton	4397	4567	18735	31029
Tb927.8.3430	Tb927.8.3430	CDS	MKS1	Cytoskeleton	290	350	649	1231
Tb927.8.3590	Tb927.8.3590	CDS	hypothetical protein, conserved	Cytoskeleton	375	565	1194	2424
Tb927.8.3790	Tb927.8.3790	CDS	paraflagellar rod protein PFC2	Cytoskeleton	603	898	1119	1673
Tb927.8.4010	Tb927.8.4010	CDS	FLA1 flagellum-adhesion glycoprotein	Cytoskeleton	359	461	766	1337
Tb927.8.4060	Tb927.8.4060	CDS	flagellum-adhesion glycoprotein, FLA2?	Cytoskeleton	344	397	628	1149
Tb927.8.4110	Tb927.8.4110	CDS	flagellum-adhesion glycoprotein,, FLA2?	Cytoskeleton	349	342	601	992
Tb927.8.4210	Tb927.8.4210	CDS	BBP46	Cytoskeleton	861	1144	2952	4455
Tb927.8.4400	Tb927.8.4400	CDS	DC1 homologue	Cytoskeleton	956	952	2183	3281
Tb927.8.4410	Tb927.8.4410	CDS	ARP2/3 complex subunit, putative	Cytoskeleton	91	161	294	632
Tb927.8.4580	Tb927.8.4580	CDS	BBP58	Cytoskeleton	1121	1399	1444	1803
Tb927.8.4640	Tb927.8.4640	CDS	flagellar protofilament ribbon protein, putative	Cytoskeleton	894	1001	1262	1459
Tb927.8.4780	Tb927.8.4780	CDS	FLAM3	Cytoskeleton	3293	3555	10912	16102
Tb927.8.4840	Tb927.8.4840	CDS	Trypanosome-specific kinesin family 1	Cytoskeleton	110	148	496	1277
Tb927.8.4870	Tb927.8.4870	CDS	DIGIT, flagellar component	Cytoskeleton	1580	1949	3040	5186
Tb927.8.4950	Tb927.8.4950	CDS	kinesin	Cytoskeleton	987	1052	4366	7433
Tb927.8.4970	Tb927.8.4970	CDS	paraflagellar rod protein PFR2	Cytoskeleton	4364	3870	4623	4131
Tb927.8.4980	Tb927.8.4980	CDS	69 kDa paraflagellar rod protein. PFR2	Cytoskeleton	4079	3572	4204	3647
Tb927.8.4990	Tb927.8.4990	CDS	69 kDa paraflagellar rod protein. PFR2	Cytoskeleton	4137	3579	4179	3722
Tb927.8.5000	Tb927.8.5000	CDS	69 kDa paraflagellar rod protein. PFR2	Cytoskeleton	4433	3971	4621	4049
Tb927.8.5010	Tb927.8.5010	CDS	69 kDa paraflagellar rod protein. PFR2	Cytoskeleton	4101	3572	4227	3777
Tb927.8.5400	Tb927.8.5400	CDS	Plectin-like protein, TOEFAZ interaction	Cytoskeleton	201	228	366	491
Tb927.8.5440	Tb927.8.5440	CDS	flagellar calcium-binding protein,24 kDa calflagin, (Tb-24)	Cytoskeleton	1086	1465	1312	1561
Tb927.8.5460	Tb927.8.5460	CDS	flagellar calcium-binding protein,44 kDa calflagin, (Tb-44)	Cytoskeleton	1686	2190	1662	2110
Tb927.8.5465	Tb927.8.5465	CDS	flagellar calcium-binding protein,24 kDa calflagin, (Tb-24)	Cytoskeleton	1262	1449	1282	1605
Tb927.8.5470	Tb927.8.5470	CDS	flagellar calcium-binding protein,17 kDa calflagin, (Tb-17)	Cytoskeleton	1183	1443	1191	1371
Tb927.8.6070	Tb927.8.6070	CDS	basal body component,ML protein (TBBC)	Cytoskeleton	549	494	1318	1754
Tb927.8.6200	Tb927.8.6200	CDS	tubulin folding cofactor D, putative	Cytoskeleton	881	1101	2135	3059
Tb927.8.6240	Tb927.8.6240	CDS	TbSAXO microtubule stabilizing	Cytoskeleton	2939	4016	14026	19683
Tb927.8.6370	Tb927.8.6370	CDS	Flagellar pocket collar protein FPC4	Cytoskeleton	296	368	1400	2274
Tb927.8.6490	Tb927.8.6490	CDS	BBP122	Cytoskeleton	506	327	2072	3783
Tb927.8.6660	Tb927.8.6660	CDS	paraflagellar rod protein PFC1	Cytoskeleton	1567	1887	9091	10716
Tb927.8.6830	Tb927.8.6830	CDS	Kinesin-like but poor match	Cytoskeleton	681	943	3241	6346
Tb927.8.6950	Tb927.8.6950	CDS	dynein light chain 2B, cytoplasmic	Cytoskeleton	752	978	264	320
Tb927.8.6980	Tb927.8.6980	CDS	FAZ14 flagellar attachment zone protein	Cytoskeleton	195	194	239	351
Tb927.8.7070	Tb927.8.7070	CDS	FAZ15 flagellar attachment zone protein	Cytoskeleton	184	228	911	1709
Tb927.8.7450	Tb927.8.7450	CDS	myosin heavy chain kinase A, putative	Cytoskeleton	167	254	449	941
Tb927.8.7840	Tb927.8.7840	CDS	dynein heavy chain, putative, not a DHC in Wickstead analysis	Cytoskeleton	195	243	806	1155
Tb927.8.7950	Tb927.8.7950	CDS	Flagellar Member 4 (FLAM4)	Cytoskeleton	880	1267	4541	8917
Tb927.8.810	Tb927.8.810	CDS	radial spoke protein RSP9, putative	Cytoskeleton	600	816	1612	2415
Tb927.9.10370	Tb927.9.10370	CDS	TAX-1, flagellar protein	Cytoskeleton	653	862	1222	2180
Tb927.9.10530	Tb927.9.10530	CDS	FAZ4 flagellar attachment zone protein	Cytoskeleton	413	511	1399	2300
Tb927.9.10550	Tb927.9.10550	CDS	SAS6 centriole cartwheel protein	Cytoskeleton	546	556	1256	1995
Tb927.9.10670	Tb927.9.10670	CDS	Bardet-Biedl syndrome 1 protein homolog (BBS1-like protein 1), putative	Cytoskeleton	346	444	764	1557
Tb927.9.11540	Tb927.9.11540	CDS	hypothetical protein, conserved	Cytoskeleton	2563	2441	7334	10320
Tb927.9.12820	Tb927.9.12820	CDS	dynein light chain, putative,dynein Tctex2 family, putative	Cytoskeleton	1086	1415	685	807
Tb927.9.13100	Tb927.9.13100	CDS	ankyrin repeat protein, putative	Cytoskeleton	1089	1664	663	1010
Tb927.9.13440	Tb927.9.13440	CDS	Flagellar Member 5 (FLAM5)	Cytoskeleton	1139	1492	4951	8488
Tb927.9.13820	Tb927.9.13820	CDS	KMP-11	Cytoskeleton	5517	4360	4315	4880
Tb927.9.14290	Tb927.9.14290	CDS	CIF2 cytokinesis initiation factor	Cytoskeleton	823	1326	1757	2907
Tb927.9.14480	Tb927.9.14480	CDS	dynein-associated protein, putative	Cytoskeleton	2933	3682	1718	2194
Tb927.9.15050	Tb927.9.15050	CDS	nexin-dynein regulatory complex 4 DRC4	Cytoskeleton	536	555	427	644
Tb927.9.15470	Tb927.9.15470	CDS	Trypanosome-specific kinesin family 1	Cytoskeleton	967	1216	1615	2390
Tb927.9.1750	Tb927.9.1750	CDS	Fibronectin type III domain containing protein, putative	Cytoskeleton	4521	4917	16232	23969
Tb927.9.2520	Tb927.9.2520	CDS	microtubule- associated protein (GB4)	Cytoskeleton	7241	4738	15835	18999
Tb927.9.2760	Tb927.9.2760	CDS	Possible EB1-like microtubule plus-end capping protein	Cytoskeleton	480	719	1750	2922
Tb927.9.3650	Tb927.9.3650	CDS	kinesin KIF13-1, depolymerising, spindle regulation	Cytoskeleton	505	715	1434	2364
Tb927.9.4420	Tb927.9.4420	CDS	LC4-like, calcium binding domain, affects flagellar beat frequency	Cytoskeleton	1021	1313	2006	3617
Tb927.9.4640	Tb927.9.4640	CDS	MKS6	Cytoskeleton	476	585	2142	4032
Tb927.9.5350	Tb927.9.5350	CDS	actin related protein 3, putative	Cytoskeleton	126	208	533	1016
Tb927.9.5440	Tb927.9.5440	CDS	actin, putative	Cytoskeleton	520	838	1181	1923
Tb927.9.6920	Tb927.9.6920	CDS	hypothetical protein, conserved	Cytoskeleton	1169	1341	3805	5044
Tb927.9.7720	Tb927.9.7720	CDS	Member of IFT complex A, tetratricopeptide repeat protein	Cytoskeleton	1095	1456	3430	5913
Tb927.9.8850	Tb927.9.8850	CDS	actin A	Cytoskeleton	2817	3433	3804	5286
Tb927.9.8880	Tb927.9.8880	CDS	actin A	Cytoskeleton	3435	4177	4810	6403
Tb927.9.8990	Tb927.9.8990	CDS	Paraflagellar rod protein, putative	Cytoskeleton	677	1135	1529	2379
Tb927.9.9580	Tb927.9.9580	CDS	tubulin tyrosine ligase protein, putative	Cytoskeleton	852	930	1954	3487
Tb927.9.9640	Tb927.9.9640	CDS	Axoneme protein, 2 prefoldin domains, resemblance to myosin	Cytoskeleton	536	503	929	1381
Tb927.9.9870	Tb927.9.9870	CDS	MCAK-like kinesin, putative	Cytoskeleton	1390	1445	2781	4140
Tb927.9.9940	Tb927.9.9940	CDS	PACRGB,flagellar component	Cytoskeleton	1343	1760	2119	3082
Tb927.9.9960	Tb927.9.9960	CDS	KAT80 katanin, putative	Cytoskeleton	558	810	1030	1757
Tb10.v4.0038	Tb10.v4.0038	CDS	DNA damage repair protein, putatives	DNA	194	325	444	943
Tb11.02.5060b.1-p1-CDS1	Tb11.02.5060b	CDS	SNF2 DNA repair protein, putative	DNA	270	446	1005	2356
Tb11.v5.0150.1-p1-CDS1	Tb11.v5.0150	CDS	SNF2 DNA repair protein, putative	DNA	51	72	265	703
Tb11.v5.0219.1-p1-CDS1	Tb11.v5.0219	CDS	methyltransferase, putative	DNA	218	323	452	812
Tb11.v5.0526.1-p1-CDS1	Tb11.v5.0526	CDS	DNA polymerase kappa, putative	DNA	132	150	211	491
Tb11.v5.0547.1-p1-CDS1	Tb11.v5.0547	CDS	DNA mismatch repair protein, putative	DNA	187	243	566	827
Tb11.v5.0572.1-p1-CDS1	Tb11.v5.0572	CDS	RAD50 DNA repair-like protein, putative	DNA	91	69	254	408
Tb11.v5.0573.1-p1-CDS1	Tb11.v5.0573	CDS	RAD50 DNA repair-like protein, putative	DNA	46	41	207	264
Tb11.v5.0661.1-p1-CDS1	Tb11.v5.0661	CDS	DNA polymerase kappa, putative	DNA	12	12	12	19
Tb11.v5.0711.1-p1-CDS1	Tb11.v5.0711	CDS	DNA polymerase kappa, putative	DNA	50	48	62	161
Tb11.v5.0746.1-p1-CDS1	Tb11.v5.0746	CDS	tatD related deoxyribonuclease, putative	DNA	254	328	692	994
Tb11.v5.0756.1-p1-CDS1	Tb11.v5.0756	CDS	DNA polymerase kappa, putative	DNA	40	24	74	112
Tb11.v5.0764.1-p1-CDS1	Tb11.v5.0764	CDS	DNA polymerase kappa, putative	DNA	77	100	136	309
Tb11.v5.0792.1-p1-CDS1	Tb11.v5.0792	CDS	DNA polymerase theta (helicase domain only), putative	DNA	196	325	475	857
Tb11.v5.0860.1-p1-CDS1	Tb11.v5.0860	CDS	endonuclease G, putative	DNA	88	257	352	991
Tb11.v5.0878.1-p1-CDS1	Tb11.v5.0878	CDS	DNA polymerase kappa, putative	DNA	67	102	135	308
Tb11.v5.1040.1-p1-CDS1	Tb11.v5.1040	CDS	mismatch repair protein, putative	DNA	56	62	134	245
Tb11.v5.1050.1-p1-CDS1	Tb11.v5.1050	CDS	DNA polymerase kappa, putative	DNA	131	159	118	213
Tb11.v5.1056.1-p1-CDS1	Tb11.v5.1056	CDS	DNA polymerase kappa, putative	DNA	15	43	53	115
Tb11.v5.1058.1-p1-CDS1	Tb11.v5.1058	CDS	DNA polymerase kappa, putative	DNA	100	113	157	306
Tb927.1.1890	Tb927.1.1890	CDS	RCCP Replication Factor C Subunit 1-related protein	DNA	192	263	1170	2560
Tb927.1.3120	Tb927.1.3120	CDS	separase, putative,cysteine peptidase, Clan CD, family C50, putative	DNA	299	460	846	1604
Tb927.1.640	Tb927.1.640	CDS	BRCA2, acts in recombination, antigenic variation	DNA	826	1206	2781	5138
Tb927.10.10410	Tb927.10.10410	CDS	DNA replication licensing factor MCM8	DNA	460	742	946	1760
Tb927.10.10770	Tb927.10.10770	CDS	HAP2, membrane protein involved in gamete fusion	DNA	4536	2097	9404	6172
Tb927.10.11020	Tb927.10.11020	CDS	DNA mismatch repair protein, putative,MSH2 (MSH2)	DNA	926	1134	1821	2824
Tb927.10.11100	Tb927.10.11100	CDS	deoxyribodipyrimidine photolyase, putative,DNA repair enzyme, putative	DNA	373	541	1048	1777
Tb927.10.12310	Tb927.10.12310	CDS	helicase-like protein	DNA	1172	1551	3044	5967
Tb927.10.1270	Tb927.10.1270	CDS	mismatch repair protein MSH4	DNA	410	562	1270	2408
Tb927.10.12850	Tb927.10.12850	CDS	TRF ttaggg binding factor, telomere maintenance	DNA	4901	5696	12753	17801
[truncated: 16,758 more rows]
